# Supplementary material for: Targeting mutant p53 with arsenic trioxide: A preclinical study focusing on triple negative breast cancer
Source: Transl Oncol. 2024 Jun 12;46:102025. doi: 10.1016/j.tranon.2024.102025 (PMC11225897; doi:10.1016/j.tranon.2024.102025)
Supplement: Supplementary file 1 [file mmc1.xlsx]

## Sheet: Suppl File 1_MCF-7_DEGs by ATO
Differentially expressed genes in MCF-7 after ATO treatment
	GeneID	Symbol	logFC	adj.P.Val
1	3162	HMOX1	8.63875	4.29e-09
2	4502	MT2A	5.99457	1.31e-08
3	4501	MT1X	7.504	1.75e-08
4	23657	SLC7A11	4.37771	9.25e-08
5	29948	OSGIN1	3.86931	9.25e-08
6	81631	MAP1LC3B	4.05483	2.41e-07
7	57761	TRIB3	3.61598	3.44e-07
8	54541	DDIT4	4.22711	4.22e-07
9	54550	NECAB2	3.55762	4.25e-07
10	2730	GCLM	3.0013	4.98e-07
11	7296	TXNRD1	3.08635	5.98e-07
12	2114	ETS2	2.75745	5.98e-07
13	9181	ARHGEF2	3.37707	6.85e-07
14	1843	DUSP1	4.31054	7.16e-07
15	140809	SRXN1	3.28117	7.16e-07
16	7026	NR2F2	-2.54042	7.16e-07
17	6509	SLC1A4	2.87086	7.75e-07
18	8877	SPHK1	3.0547	8.51e-07
19	4494	MT1F	7.84283	9.52e-07
20	1647	GADD45A	4.22308	9.52e-07
21	8795	TNFRSF10B	2.78063	9.95e-07
22	83667	SESN2	4.36186	1.14e-06
23	643246	MAP1LC3B2	3.5015	1.18e-06
24	54676	GTPBP2	2.9829	1.18e-06
25	4131	MAP1B	4.68663	1.26e-06
26	4084	MXD1	3.70553	1.26e-06
27	10221	TRIB1	2.98776	1.26e-06
28	467	ATF3	6.24037	1.31e-06
29	3304	HSPA1B	5.53594	1.31e-06
30	641364	SLC7A11-AS1	4.32331	1.31e-06
31	338651	KRTAP5-AS1	4.12225	1.31e-06
32	23231	SEL1L3	2.57717	1.31e-06
33	6016	RIT1	2.55116	1.31e-06
34	54206	ERRFI1	2.54767	1.31e-06
35	8553	BHLHE40	1.96064	1.31e-06
36	2625	GATA3	-2.10129	1.31e-06
37	58190	CTDSP1	-3.5966	1.31e-06
38	7779	SLC30A1	2.5351	1.33e-06
39	7316	UBC	3.24802	1.37e-06
40	1026	CDKN1A	3.03201	1.5e-06
41	286343	LURAP1L	2.71007	1.5e-06
42	84085	FBXO30	2.62457	1.54e-06
43	22822	PHLDA1	1.72023	1.54e-06
44	1051	CEBPB	2.69549	1.54e-06
45	3303	HSPA1A	5.6368	1.66e-06
46	27113	BBC3	3.64398	1.69e-06
47	114880	OSBPL6	2.81171	1.69e-06
48	101927559	CEBPB-AS1	2.71546	1.69e-06
49	169200	TMEM64	-2.74614	1.69e-06
50	1054	CEBPG	2.63613	1.95e-06
51	4253	CTAGE5	2.14699	1.95e-06
52	80853	KDM7A	2.70171	2.37e-06
53	23645	PPP1R15A	5.25795	2.5e-06
54	440021	KRTAP5-2	4.15648	2.5e-06
55	1645	AKR1C1	2.9044	2.5e-06
56	90853	SPOCD1	3.18636	2.5e-06
57	130271	PLEKHH2	2.96864	2.5e-06
58	22928	SEPHS2	2.25304	2.56e-06
59	8061	FOSL1	4.33104	2.61e-06
60	3992	FADS1	2.47887	2.68e-06
61	64859	NABP1	2.22306	2.68e-06
62	2887	GRB10	2.26426	2.69e-06
63	101928433	LOC101928433	2.95227	3.07e-06
64	10397	NDRG1	2.94962	3.07e-06
65	899	CCNF	-2.50389	3.18e-06
66	7975	MAFK	2.08019	3.34e-06
67	114294	LACTB	-1.92718	3.34e-06
68	55796	MBNL3	-2.52374	3.55e-06
69	3995	FADS3	2.79105	3.63e-06
70	26136	TES	3.78457	3.73e-06
71	642273	FAM110C	3.04453	3.73e-06
72	3714	JAG2	-2.141	3.73e-06
73	23764	MAFF	2.85313	3.82e-06
74	7422	VEGFA	2.73795	3.99e-06
75	6286	S100P	2.91301	4.17e-06
76	22943	DKK1	-1.96217	4.17e-06
77	3667	IRS1	-1.86971	4.32e-06
78	84803	AGPAT9	3.18371	4.35e-06
79	64759	TNS3	-2.49621	4.66e-06
80	7791	ZYX	2.27615	4.69e-06
81	57530	CGN	-2.02622	4.69e-06
82	55122	AKIRIN2	1.82717	4.84e-06
83	4097	MAFG	2.54325	5.02e-06
84	85450	ITPRIP	2.53701	5.02e-06
85	9853	RUSC2	1.89969	5.02e-06
86	9700	ESPL1	-3.06496	5.02e-06
87	9518	GDF15	3.0199	5.12e-06
88	55355	HJURP	-2.40549	5.16e-06
89	7538	ZFP36	2.47943	5.23e-06
90	55034	MOCOS	1.92068	5.24e-06
91	1491	CTH	3.0396	5.32e-06
92	1465	CSRP1	1.41325	5.35e-06
93	5271	SERPINB8	3.46071	5.4e-06
94	3976	LIF	2.29943	5.4e-06
95	2274	FHL2	2.83335	5.42e-06
96	63874	ABHD4	2.71103	5.42e-06
97	83931	STK40	2.61351	5.42e-06
98	54532	USP53	1.77369	5.44e-06
99	152519	NIPAL1	2.52688	5.68e-06
100	6520	SLC3A2	2.09778	5.68e-06
101	56907	SPIRE1	1.69705	5.68e-06
102	91663	MYADM	1.47541	5.83e-06
103	2956	MSH6	-1.54627	5.83e-06
104	1839	HBEGF	4.09316	5.88e-06
105	9289	ADGRG1	1.38718	6.03e-06
106	6301	SARS	1.98869	6.08e-06
107	23710	GABARAPL1	3.83873	6.11e-06
108	10241	CALCOCO2	1.765	6.11e-06
109	64132	XYLT2	-2.42351	6.35e-06
110	2185	PTK2B	3.74638	6.42e-06
111	27289	RND1	3.55546	6.42e-06
112	221037	JMJD1C	2.52707	6.42e-06
113	51244	CCDC174	2.22489	6.42e-06
114	1848	DUSP6	2.0907	6.42e-06
115	7030	TFE3	1.86545	6.42e-06
116	51646	YPEL5	1.7039	6.42e-06
117	9416	DDX23	-1.67525	6.42e-06
118	1604	CD55	1.88903	6.57e-06
119	162394	SLFN5	3.00957	6.58e-06
120	25897	RNF19A	1.57963	6.58e-06
121	56243	KIAA1217	2.17718	6.68e-06
122	23022	PALLD	2.54033	6.82e-06
123	441478	NRARP	-1.87439	6.88e-06
124	26353	HSPB8	2.27344	7.23e-06
125	84975	MFSD5	-2.37086	7.23e-06
126	51330	TNFRSF12A	1.64549	7.27e-06
127	283991	UBALD2	1.81962	7.39e-06
128	4651	MYO10	2.27586	7.44e-06
129	2119	ETV5	1.83622	7.44e-06
130	25976	TIPARP	1.59309	7.44e-06
131	23456	ABCB10	-1.99388	7.44e-06
132	2263	FGFR2	-2.04662	7.44e-06
133	9203	ZMYM3	-2.39685	7.44e-06
134	23158	TBC1D9	-2.36181	7.45e-06
135	148932	MOB3C	2.56125	7.72e-06
136	8501	SLC43A1	2.48014	7.72e-06
137	8140	SLC7A5	1.65006	7.72e-06
138	10797	MTHFD2	1.86167	7.85e-06
139	9712	USP6NL	1.40385	8.05e-06
140	1605	DAG1	-2.65127	8.05e-06
141	4205	MEF2A	1.79471	8.24e-06
142	5621	PRNP	2.76189	8.27e-06
143	57630	SH3RF1	1.76716	8.27e-06
144	79924	ADM2	4.53973	8.29e-06
145	203228	C9orf72	2.65342	8.41e-06
146	81848	SPRY4	2.13283	8.55e-06
147	3833	KIFC1	-1.92301	8.55e-06
148	9715	FAM131B	2.42965	8.85e-06
149	57834	CYP4F11	2.81409	9.25e-06
150	25937	WWTR1	1.7503	9.25e-06
151	4616	GADD45B	1.64456	9.25e-06
152	10626	TRIM16	1.55236	9.25e-06
153	22845	DOLK	-1.80896	9.25e-06
154	92312	MEX3A	-2.46288	9.25e-06
155	9586	CREB5	4.56795	9.38e-06
156	11080	DNAJB4	3.97541	9.38e-06
157	133	ADM	2.52931	9.38e-06
158	2617	GARS	2.11718	9.7e-06
159	5366	PMAIP1	3.75745	9.84e-06
160	1649	DDIT3	4.96329	9.95e-06
161	5277	PIGA	2.60969	9.95e-06
162	64693	CTAGE1	2.08853	1.03e-05
163	6405	SEMA3F	-1.94781	1.03e-05
164	3619	INCENP	-2.00564	1.03e-05
165	51175	TUBE1	3.22061	1.05e-05
166	1847	DUSP5	4.31227	1.05e-05
167	116442	RAB39B	3.25698	1.05e-05
168	6498	SKIL	1.78697	1.09e-05
169	51136	RNFT1	3.13409	1.11e-05
170	84002	B3GNT5	2.69184	1.11e-05
171	694	BTG1	2.51266	1.11e-05
172	57688	ZSWIM6	1.79241	1.11e-05
173	9748	SLK	1.26377	1.11e-05
174	146760	RTN4RL1	-2.84139	1.11e-05
175	4093	SMAD9	3.18244	1.14e-05
176	29950	SERTAD1	2.62363	1.14e-05
177	147166	TRIM16L	1.92382	1.14e-05
178	10184	LHFPL2	1.84214	1.14e-05
179	55586	MIOX	4.65878	1.15e-05
180	833	CARS	1.91702	1.15e-05
181	53917	RAB24	1.62917	1.15e-05
182	3337	DNAJB1	4.52592	1.15e-05
183	80222	TARS2	-1.75983	1.16e-05
184	6310	ATXN1	1.84044	1.16e-05
185	29767	TMOD2	2.07256	1.22e-05
186	6657	SOX2	-2.06794	1.22e-05
187	89890	KBTBD6	-2.32525	1.22e-05
188	5106	PCK2	1.66534	1.25e-05
189	79980	DSN1	-1.83231	1.25e-05
190	3868	KRT16	3.86725	1.25e-05
191	54498	SMOX	2.18368	1.26e-05
192	51655	RASD1	1.9665	1.26e-05
193	60401	EDA2R	3.66769	1.28e-05
194	117584	RFFL	1.59602	1.3e-05
195	63827	BCAN	3.37445	1.32e-05
196	9603	NFE2L3	-2.45049	1.32e-05
197	10623	POLR3C	1.27869	1.35e-05
198	6541	SLC7A1	1.46561	1.36e-05
199	138639	PTPDC1	2.04492	1.37e-05
200	5347	PLK1	-1.73964	1.4e-05
201	3955	LFNG	-2.75008	1.4e-05
202	283373	ANKRD52	-2.09812	1.49e-05
203	102465538	MIR6892	2.19162	1.51e-05
204	8915	BCL10	3.32435	1.59e-05
205	4835	NQO2	1.8025	1.6e-05
206	9641	IKBKE	-2.05719	1.6e-05
207	3725	JUN	2.39436	1.63e-05
208	4783	NFIL3	3.02044	1.64e-05
209	5074	PAWR	1.25583	1.69e-05
210	116461	TSEN15	1.41595	1.7e-05
211	2535	FZD2	-2.82619	1.7e-05
212	112597	LINC00152	2.18208	1.7e-05
213	9099	USP2	2.05745	1.72e-05
214	1027	CDKN1B	-1.40904	1.72e-05
215	102465442	MIR6738	3.3934	1.79e-05
216	80315	CPEB4	3.36579	1.79e-05
217	7552	ZNF711	2.33115	1.79e-05
218	5097	PCDH1	1.5666	1.79e-05
219	4436	MSH2	-1.61487	1.79e-05
220	23529	CLCF1	2.41483	1.8e-05
221	2729	GCLC	1.55859	1.8e-05
222	84707	BEX2	3.08096	1.83e-05
223	4665	NAB2	1.86149	1.83e-05
224	84722	PSRC1	-2.38632	1.83e-05
225	116496	FAM129A	4.48513	1.83e-05
226	55521	TRIM36	2.05687	1.83e-05
227	79733	E2F8	-2.5307	1.86e-05
228	440	ASNS	3.13822	1.86e-05
229	9824	ARHGAP11A	-1.49178	1.86e-05
230	100128338	FAM83H-AS1	-1.51581	1.88e-05
231	79094	CHAC1	4.22149	1.94e-05
232	10209	EIF1	1.46497	1.94e-05
233	115752	DIS3L	-1.50129	1.94e-05
234	6502	SKP2	-3.34749	1.94e-05
235	1958	EGR1	4.37866	1.95e-05
236	3570	IL6R	3.43327	1.96e-05
237	9709	HERPUD1	1.79213	1.97e-05
238	22849	CPEB3	3.8078	1.97e-05
239	4299	AFF1	2.03553	1.97e-05
240	645	BLVRB	1.53664	1.98e-05
241	2805	GOT1	2.99684	2e-05
242	55723	ASF1B	-1.33454	2e-05
243	56704	JPH1	-1.65759	2e-05
244	5738	PTGFRN	-1.87655	2e-05
245	7453	WARS	2.29406	2e-05
246	5045	FURIN	1.96182	2.01e-05
247	8660	IRS2	1.54896	2.01e-05
248	10714	POLD3	-1.90488	2.04e-05
249	23612	PHLDA3	1.88135	2.05e-05
250	678	ZFP36L2	-2.87663	2.05e-05
251	11041	B4GAT1	-4.13088	2.05e-05
252	6303	SAT1	2.7289	2.06e-05
253	79888	LPCAT1	-2.04098	2.09e-05
254	282991	BLOC1S2	1.23323	2.14e-05
255	6655	SOS2	1.86203	2.15e-05
256	27242	TNFRSF21	1.26668	2.15e-05
257	23396	PIP5K1C	-1.46046	2.17e-05
258	9601	PDIA4	-1.61425	2.2e-05
259	57095	PITHD1	2.03431	2.21e-05
260	388403	YPEL2	2.07045	2.22e-05
261	317762	CCDC85C	-1.43961	2.22e-05
262	64718	UNKL	1.42868	2.22e-05
263	9263	STK17A	1.92258	2.23e-05
264	9837	GINS1	-2.18531	2.23e-05
265	2081	ERN1	2.49545	2.23e-05
266	7763	ZFAND5	1.42454	2.28e-05
267	56975	FAM20C	-2.32819	2.32e-05
268	57804	POLD4	1.48742	2.39e-05
269	64651	CSRNP1	2.96286	2.39e-05
270	85415	RHPN2	-1.36033	2.4e-05
271	114991	ZNF618	-2.02296	2.4e-05
272	602	BCL3	-1.66657	2.41e-05
273	51512	GTSE1	-2.04966	2.41e-05
274	55652	SLC48A1	1.53725	2.43e-05
275	23094	SIPA1L3	-1.62648	2.43e-05
276	6445	SGCG	2.39711	2.48e-05
277	139886	SPIN4	-1.71025	2.48e-05
278	80271	ITPKC	1.98507	2.5e-05
279	65124	SOWAHC	1.43018	2.5e-05
280	10979	FERMT2	1.39361	2.5e-05
281	6548	SLC9A1	1.38274	2.5e-05
282	4891	SLC11A2	-2.12263	2.5e-05
283	5029	P2RY2	-2.40743	2.5e-05
284	9134	CCNE2	-1.69365	2.5e-05
285	162989	DEDD2	3.38127	2.5e-05
286	120071	GYLTL1B	-2.39038	2.5e-05
287	7051	TGM1	3.64718	2.51e-05
288	84327	ZBED3	2.53626	2.51e-05
289	58476	TP53INP2	2.1452	2.51e-05
290	2810	SFN	1.47201	2.51e-05
291	2050	EPHB4	-1.82328	2.53e-05
292	4739	NEDD9	-1.51312	2.55e-05
293	79414	LRFN3	-2.22413	2.56e-05
294	9590	AKAP12	3.37913	2.6e-05
295	80757	TMEM121	-2.65809	2.6e-05
296	102465464	MIR6775	1.62554	2.64e-05
297	10672	GNA13	1.20912	2.64e-05
298	8878	SQSTM1	2.08651	2.65e-05
299	1263	PLK3	1.80978	2.66e-05
300	10782	ZNF274	1.87319	2.68e-05
301	3556	IL1RAP	1.70991	2.68e-05
302	92421	CHMP4C	1.41741	2.68e-05
303	7439	BEST1	5.39667	2.69e-05
304	29128	UHRF1	-2.12201	2.71e-05
305	80329	ULBP1	4.00781	2.72e-05
306	51684	SUFU	-2.38034	2.72e-05
307	771	CA12	-1.34626	2.73e-05
308	161176	SYNE3	2.90396	2.76e-05
309	221393	ADGRF4	2.6828	2.76e-05
310	6674	SPAG1	1.34927	2.76e-05
311	65095	KRI1	-1.46069	2.76e-05
312	196528	ARID2	-1.47726	2.76e-05
313	890	CCNA2	-1.5795	2.76e-05
314	54910	SEMA4C	-1.73821	2.76e-05
315	51053	GMNN	-2.19501	2.76e-05
316	6573	SLC19A1	-1.90388	2.76e-05
317	2043	EPHA4	-1.9847	2.76e-05
318	4603	MYBL1	-1.55713	2.76e-05
319	84230	LRRC8C	2.19111	2.78e-05
320	4780	NFE2L2	1.27218	2.78e-05
321	7328	UBE2H	1.24417	2.78e-05
322	10460	TACC3	-1.33868	2.78e-05
323	4324	MMP15	-1.35325	2.78e-05
324	55343	SLC35C1	-1.37082	2.78e-05
325	83641	FAM107B	1.68872	2.78e-05
326	221662	RBM24	2.11659	2.82e-05
327	100506190	LINC00963	1.6451	2.82e-05
328	54557	SGTB	2.97138	2.83e-05
329	146909	KIF18B	-2.59916	2.83e-05
330	54985	HCFC1R1	2.07126	2.85e-05
331	26511	CHIC2	1.75139	2.85e-05
332	2055	CLN8	1.54986	2.85e-05
333	7023	TFAP4	-1.80049	2.85e-05
334	57479	PRR12	-1.8097	2.85e-05
335	169792	GLIS3	2.19925	2.85e-05
336	90874	ZNF697	2.12471	2.85e-05
337	4864	NPC1	2.11122	2.85e-05
338	100529207	RAD51L3-RFFL	1.37845	2.85e-05
339	79694	MANEA	-1.86376	2.85e-05
340	83742	MARVELD1	-2.02963	2.85e-05
341	23769	FLRT1	3.517	2.85e-05
342	7533	YWHAH	-1.2824	2.88e-05
343	399473	SPRED3	3.28005	2.89e-05
344	81839	VANGL1	-1.68878	2.89e-05
345	85377	MICALL1	1.45522	2.9e-05
346	23135	KDM6B	2.41724	2.9e-05
347	11254	SLC6A14	-2.22227	2.9e-05
348	3475	IFRD1	2.04587	2.97e-05
349	83879	CDCA7	-1.94284	2.97e-05
350	2353	FOS	4.15663	2.99e-05
351	440026	TMEM41B	1.4777	2.99e-05
352	100507507	LOC100507507	2.49635	3.02e-05
353	8543	LMO4	1.6186	3.02e-05
354	55040	EPN3	-1.80836	3.02e-05
355	7841	MOGS	-2.12252	3.03e-05
356	2523	FUT1	1.71344	3.03e-05
357	171024	SYNPO2	-1.90802	3.03e-05
358	166336	PRICKLE2	1.30267	3.04e-05
359	84777	DLGAP1-AS2	4.81177	3.04e-05
360	22843	PPM1E	2.90054	3.04e-05
361	2902	GRIN1	-2.54739	3.09e-05
362	54492	NEURL1B	-1.83107	3.16e-05
363	219699	UNC5B	1.67714	3.18e-05
364	9918	NCAPD2	-1.31521	3.18e-05
365	55809	TRERF1	-1.99063	3.18e-05
366	1316	KLF6	2.19769	3.3e-05
367	153769	SH3RF2	2.22875	3.32e-05
368	56204	FAM214A	1.99903	3.33e-05
369	7374	UNG	-1.87931	3.34e-05
370	9929	JOSD1	1.95148	3.34e-05
371	25794	FSCN2	2.53611	3.35e-05
372	144097	C11orf84	2.07008	3.35e-05
373	734	OSGIN2	1.44847	3.35e-05
374	30849	PIK3R4	-1.27908	3.35e-05
375	54821	ERCC6L	-2.03879	3.39e-05
376	102659353	THRIL	-2.09325	3.39e-05
377	79829	NAA40	-1.98072	3.41e-05
378	9846	GAB2	1.37566	3.41e-05
379	3310	HSPA6	11.696	3.41e-05
380	100652759	PRICKLE2-AS1	1.2817	3.41e-05
381	861	RUNX1	1.26611	3.41e-05
382	6839	SUV39H1	-2.14075	3.41e-05
383	3755	KCNG1	1.8867	3.43e-05
384	65983	GRAMD3	-1.73801	3.44e-05
385	140876	FAM65C	3.16073	3.46e-05
386	27086	FOXP1	1.31417	3.46e-05
387	138151	NACC2	-1.58737	3.46e-05
388	100302739	PCNA-AS1	-2.16916	3.46e-05
389	84861	KLHL22	-1.7653	3.46e-05
390	1408	CRY2	-1.93133	3.46e-05
391	80139	ZNF703	-1.50839	3.47e-05
392	100507582	BHLHE40-AS1	1.95807	3.49e-05
393	101927171	LINC01564	7.18409	3.49e-05
394	49854	ZBTB21	1.95634	3.49e-05
395	286262	TPRN	-1.50251	3.49e-05
396	7803	PTP4A1	1.72866	3.49e-05
397	112	ADCY6	-2.63305	3.51e-05
398	5442	POLRMT	-1.55241	3.53e-05
399	29982	NRBF2	1.55176	3.54e-05
400	4171	MCM2	-1.70778	3.54e-05
401	90637	ZFAND2A	4.72355	3.55e-05
402	441172	FLJ46906	3.12754	3.55e-05
403	23150	FRMD4B	2.75241	3.55e-05
404	390	RND3	1.33002	3.55e-05
405	11054	OGFR	-2.12446	3.55e-05
406	135112	NCOA7	1.37337	3.56e-05
407	146330	FBXL16	-2.49634	3.56e-05
408	23263	MCF2L	-2.04532	3.58e-05
409	65986	ZBTB10	3.30316	3.58e-05
410	2150	F2RL1	1.82174	3.58e-05
411	51526	OSER1	1.57118	3.58e-05
412	868	CBLB	1.39765	3.58e-05
413	23673	STX12	1.39315	3.58e-05
414	79720	VPS37B	1.24347	3.58e-05
415	2099	ESR1	-1.61464	3.58e-05
416	23468	CBX5	-1.67511	3.58e-05
417	5111	PCNA	-2.1931	3.58e-05
418	1009	CDH11	-2.5532	3.58e-05
419	57622	LRFN1	-2.58837	3.58e-05
420	7320	UBE2B	1.82867	3.69e-05
421	5997	RGS2	4.72232	3.69e-05
422	57026	PDXP	-1.91976	3.69e-05
423	79949	PLEKHS1	-3.44344	3.69e-05
424	1827	RCAN1	1.35461	3.7e-05
425	8706	B3GALNT1	-1.39087	3.7e-05
426	53354	PANK1	-2.00467	3.7e-05
427	4133	MAP2	2.42985	3.72e-05
428	406	ARNTL	1.94365	3.72e-05
429	7462	LAT2	3.5441	3.72e-05
430	79745	CLIP4	2.76589	3.72e-05
431	51315	KRCC1	1.41017	3.72e-05
432	10383	TUBB4B	-1.40253	3.72e-05
433	54845	ESRP1	1.21032	3.75e-05
434	4221	MEN1	-1.85806	3.87e-05
435	5794	PTPRH	4.4376	3.94e-05
436	55323	LARP6	3.49576	3.94e-05
437	101928841	LOC101928841	2.62224	3.94e-05
438	11135	CDC42EP1	1.91172	3.94e-05
439	60685	ZFAND3	1.41484	3.94e-05
440	22949	PTGR1	1.33078	3.94e-05
441	9569	GTF2IRD1	1.21947	3.94e-05
442	9125	RQCD1	-1.39699	3.94e-05
443	51449	PCYOX1	-1.64877	3.94e-05
444	102724550	KCCAT211	-2.76331	3.94e-05
445	221504	ZBTB9	-2.21641	3.96e-05
446	8644	AKR1C3	1.87875	3.98e-05
447	57402	S100A14	1.44909	4e-05
448	55200	PLEKHG6	-1.66517	4e-05
449	51278	IER5	2.98279	4.04e-05
450	133746	JMY	1.29004	4.04e-05
451	339983	NAT8L	-1.62738	4.04e-05
452	253512	SLC25A30	-1.68949	4.04e-05
453	701	BUB1B	-1.72698	4.04e-05
454	57549	IGSF9	-2.80908	4.07e-05
455	10712	FAM189B	-1.56503	4.13e-05
456	80176	SPSB1	2.22838	4.14e-05
457	6382	SDC1	-1.64662	4.14e-05
458	219	ALDH1B1	-2.16878	4.14e-05
459	55466	DNAJA4	4.93319	4.15e-05
460	7425	VGF	1.42504	4.15e-05
461	130574	LYPD6	-2.50491	4.15e-05
462	146059	CDAN1	-1.91064	4.17e-05
463	389602	LOC389602	3.87839	4.28e-05
464	57661	PHRF1	-1.29868	4.28e-05
465	283554	GPR137C	1.42994	4.3e-05
466	57460	PPM1H	-1.24522	4.3e-05
467	55454	CSGALNACT2	2.47411	4.32e-05
468	51271	UBAP1	1.32941	4.32e-05
469	56271	BEX4	3.30139	4.34e-05
470	22936	ELL2	2.86086	4.34e-05
471	64061	TSPYL2	3.21837	4.41e-05
472	571	BACH1	1.62956	4.41e-05
473	1106	CHD2	1.6492	4.44e-05
474	26227	PHGDH	1.26418	4.52e-05
475	4193	MDM2	2.73488	4.57e-05
476	9415	FADS2	1.84723	4.57e-05
477	9394	HS6ST1	-1.46931	4.57e-05
478	26153	KIF26A	-1.75446	4.58e-05
479	983	CDK1	-1.22858	4.66e-05
480	55971	BAIAP2L1	1.68345	4.66e-05
481	94234	FOXQ1	2.40671	4.71e-05
482	7153	TOP2A	-1.93782	4.72e-05
483	79836	LONRF3	3.25579	4.73e-05
484	9543	IGDCC3	-4.17112	4.73e-05
485	285852	TREML4	6.32272	4.74e-05
486	54811	ZNF562	1.79213	4.75e-05
487	3673	ITGA2	1.74972	4.75e-05
488	339929	LPP-AS2	1.96476	4.77e-05
489	1047	CLGN	1.60549	4.78e-05
490	3775	KCNK1	1.34582	4.78e-05
491	7280	TUBB2A	1.21013	4.79e-05
492	80003	PCNXL2	1.20402	4.79e-05
493	60528	ELAC2	-1.35029	4.79e-05
494	79102	RNF26	-1.52638	4.79e-05
495	94107	TMEM203	-2.14285	4.79e-05
496	730094	C16orf52	1.87745	4.84e-05
497	3606	IL18	1.71931	4.84e-05
498	26093	CCDC9	1.59667	4.84e-05
499	56172	ANKH	1.32159	4.84e-05
500	51582	AZIN1	2.28875	4.84e-05
501	94241	TP53INP1	1.80898	4.84e-05
502	2237	FEN1	-1.61313	4.84e-05
503	339122	RAB43	1.45417	4.85e-05
504	10614	HEXIM1	-1.36984	4.85e-05
505	3326	HSP90AB1	1.60193	4.85e-05
506	100505994	LUCAT1	7.42714	4.89e-05
507	89870	TRIM15	6.6354	4.89e-05
508	100268168	LOC100268168	3.73355	4.89e-05
509	55791	LRIF1	3.17949	4.89e-05
510	5912	RAP2B	1.49018	4.89e-05
511	23677	SH3BP4	1.38531	4.89e-05
512	127544	RNF19B	1.5106	4.91e-05
513	1477	CSTF1	-1.36818	4.91e-05
514	81928	CABLES2	-1.50481	4.91e-05
515	51149	C5orf45	1.51467	4.97e-05
516	8517	IKBKG	1.26209	4.99e-05
517	100528062	ARMCX5-GPRASP2	2.25898	4.99e-05
518	8682	PEA15	1.45704	4.99e-05
519	80020	FOXRED2	-1.61498	4.99e-05
520	220963	SLC16A9	-1.69577	4.99e-05
521	84899	TMTC4	-1.80629	5e-05
522	9674	KIAA0040	2.24316	5e-05
523	25780	RASGRP3	3.34971	5.01e-05
524	11221	DUSP10	2.62556	5.01e-05
525	100874366	HOXC13-AS	2.1805	5.01e-05
526	6583	SLC22A4	1.89578	5.01e-05
527	9043	SPAG9	1.27115	5.01e-05
528	5430	POLR2A	-1.25182	5.07e-05
529	4170	MCL1	1.67204	5.11e-05
530	55347	ABHD10	-1.61415	5.11e-05
531	344887	LOC344887	6.85391	5.13e-05
532	7772	ZNF229	1.45605	5.13e-05
533	80072	HEXA-AS1	3.11549	5.15e-05
534	64168	NECAB1	-1.72769	5.15e-05
535	4085	MAD2L1	-1.83983	5.15e-05
536	23012	STK38L	1.35584	5.21e-05
537	90639	COX19	1.21769	5.21e-05
538	5928	RBBP4	-1.20357	5.21e-05
539	154807	VKORC1L1	-1.21322	5.21e-05
540	221002	RASGEF1A	2.54466	5.21e-05
541	222699	TOB2P1	2.10485	5.26e-05
542	10808	HSPH1	3.7938	5.28e-05
543	54149	C21orf91	1.65615	5.28e-05
544	6868	ADAM17	1.58903	5.28e-05
545	9470	EIF4E2	-1.21201	5.28e-05
546	90378	SAMD1	-1.34464	5.28e-05
547	57325	CSRP2BP	-1.36684	5.28e-05
548	10432	RBM14	-1.63274	5.28e-05
549	21	ABCA3	-1.69379	5.28e-05
550	8645	KCNK5	-1.77565	5.28e-05
551	57613	KIAA1467	-1.84656	5.28e-05
552	6821	SUOX	-2.21588	5.28e-05
553	84687	PPP1R9B	-1.38346	5.28e-05
554	57578	UNC79	2.76543	5.38e-05
555	55320	MIS18BP1	-1.26086	5.39e-05
556	23467	NPTXR	-1.35347	5.51e-05
557	6196	RPS6KA2	1.96144	5.55e-05
558	79170	PRR15L	-3.22876	5.58e-05
559	63967	CLSPN	-1.80253	5.61e-05
560	388228	SBK1	-2.10227	5.62e-05
561	4209	MEF2D	1.68273	5.63e-05
562	64506	CPEB1	3.34458	5.65e-05
563	10040	TOM1L1	1.20686	5.65e-05
564	100505741	SPATA1	2.44405	5.67e-05
565	1954	MEGF8	-1.42187	5.67e-05
566	64333	ARHGAP9	4.57127	5.67e-05
567	55359	STYK1	1.98369	5.67e-05
568	5287	PIK3C2B	-2.73399	5.67e-05
569	898	CCNE1	-1.52722	5.7e-05
570	9710	KIAA0355	1.40147	5.71e-05
571	1983	EIF5	1.63806	5.74e-05
572	6536	SLC6A9	2.3111	5.79e-05
573	196	AHR	1.73616	5.79e-05
574	50628	GEMIN4	-1.70765	5.79e-05
575	9902	MRC2	1.68826	5.8e-05
576	9314	KLF4	1.35204	5.8e-05
577	7832	BTG2	1.79827	5.85e-05
578	2673	GFPT1	1.60079	5.85e-05
579	101929479	LOC101929479	1.41809	5.85e-05
580	122416	ANKRD9	-1.78386	5.86e-05
581	55388	MCM10	-1.58793	5.86e-05
582	28984	RGCC	5.4661	5.95e-05
583	64412	GZF1	1.75051	5.95e-05
584	79752	ZFAND1	1.42185	5.95e-05
585	57678	GPAM	-1.32751	5.95e-05
586	4001	LMNB1	-2.11158	5.95e-05
587	10098	TSPAN5	2.11969	5.98e-05
588	3669	ISG20	2.59564	6e-05
589	23086	EXPH5	2.52433	6e-05
590	7011	TEP1	2.07994	6.01e-05
591	140701	ABHD16B	1.99957	6.01e-05
592	8780	RIOK3	1.74765	6.01e-05
593	933	CD22	2.69223	6.04e-05
594	54407	SLC38A2	1.23895	6.04e-05
595	26271	FBXO5	-1.68948	6.05e-05
596	196394	AMN1	2.26128	6.08e-05
597	57153	SLC44A2	-1.38244	6.08e-05
598	51174	TUBD1	-1.63136	6.08e-05
599	79441	HAUS3	-1.33211	6.09e-05
600	7466	WFS1	-1.22141	6.09e-05
601	3934	LCN2	2.22467	6.12e-05
602	2706	GJB2	1.69411	6.12e-05
603	222068	TMED4	-1.32591	6.12e-05
604	57799	RAB40C	-1.38153	6.12e-05
605	1942	EFNA1	-2.17959	6.12e-05
606	23127	COLGALT2	3.49163	6.13e-05
607	6782	HSPA13	1.55022	6.16e-05
608	79813	EHMT1	-1.3934	6.24e-05
609	7673	ZNF222	3.15633	6.26e-05
610	217	ALDH2	2.78731	6.26e-05
611	57561	ARRDC3	1.20765	6.26e-05
612	22930	RAB3GAP1	1.20258	6.26e-05
613	26471	NUPR1	3.21498	6.27e-05
614	26173	INTS1	-1.2876	6.27e-05
615	285141	ERICH2	2.10528	6.29e-05
616	5597	MAPK6	1.79729	6.3e-05
617	84236	RHBDD1	1.46403	6.31e-05
618	4176	MCM7	-1.33369	6.32e-05
619	339448	C1orf174	-1.66076	6.32e-05
620	10112	KIF20A	-2.04735	6.36e-05
621	29904	EEF2K	-2.25799	6.44e-05
622	23462	HEY1	3.25532	6.46e-05
623	22874	PLEKHA6	1.27992	6.47e-05
624	122953	JDP2	1.99334	6.48e-05
625	116039	OSR2	-1.25479	6.51e-05
626	8458	TTF2	-1.33322	6.51e-05
627	81620	CDT1	-1.41761	6.51e-05
628	54920	DUS2	-1.61224	6.51e-05
629	8019	BRD3	-2.10022	6.51e-05
630	168667	BMPER	-2.1198	6.51e-05
631	80201	HKDC1	3.63533	6.58e-05
632	113000	RPUSD1	-1.28523	6.58e-05
633	374393	FAM111B	-1.7451	6.58e-05
634	90	ACVR1	1.34727	6.69e-05
635	116984	ARAP2	1.3817	6.7e-05
636	80028	FBXL18	-1.35812	6.7e-05
637	7027	TFDP1	-1.48296	6.7e-05
638	4199	ME1	1.69768	6.71e-05
639	5828	PEX2	-1.46336	6.72e-05
640	22848	AAK1	2.15651	6.74e-05
641	3292	HSD17B1	-1.87916	6.74e-05
642	79751	SLC25A22	-1.95155	6.74e-05
643	81566	CSRNP2	1.23922	6.77e-05
644	9110	MTMR4	-1.60383	6.77e-05
645	102465446	MIR6746	3.43597	6.8e-05
646	50640	PNPLA8	1.89673	6.85e-05
647	6385	SDC4	1.34653	6.85e-05
648	9761	MLEC	-1.73428	6.85e-05
649	100289211	LINC00624	8.79144	6.86e-05
650	114928	GPRASP2	2.71906	6.96e-05
651	170691	ADAMTS17	2.20607	6.97e-05
652	2872	MKNK2	1.63438	6.97e-05
653	3164	NR4A1	4.17914	7e-05
654	57717	PCDHB16	-1.93105	7.02e-05
655	3575	IL7R	3.58398	7.07e-05
656	11259	FILIP1L	1.32507	7.14e-05
657	100630918	PARTICL	1.51781	7.16e-05
658	3626	INHBC	4.86743	7.18e-05
659	64782	AEN	1.73168	7.18e-05
660	24149	ZNF318	-1.30826	7.24e-05
661	7625	ZNF74	-1.84949	7.27e-05
662	54800	KLHL24	1.50698	7.33e-05
663	170954	PPP1R18	1.27224	7.33e-05
664	1017	CDK2	-1.49518	7.33e-05
665	388743	CAPN8	2.71225	7.33e-05
666	57465	TBC1D24	-2.13183	7.33e-05
667	157285	SGK223	1.71372	7.41e-05
668	51129	ANGPTL4	1.86527	7.41e-05
669	23176	2008-09-01	-1.30074	7.41e-05
670	23636	NUP62	-1.42003	7.41e-05
671	9816	URB2	-1.68297	7.41e-05
672	388152	GOLGA2P7	1.50335	7.44e-05
673	440465	BAIAP2-AS1	-1.96288	7.44e-05
674	55681	SCYL2	1.55509	7.45e-05
675	196264	MPZL3	1.63113	7.47e-05
676	5296	PIK3R2	-1.47339	7.47e-05
677	23729	SHPK	-2.05984	7.47e-05
678	8900	CCNA1	4.4281	7.48e-05
679	80262	C16orf70	-1.4035	7.48e-05
680	3660	IRF2	-1.60314	7.48e-05
681	7633	ZNF79	1.55929	7.58e-05
682	30000	TNPO2	-1.29171	7.61e-05
683	84629	TNRC18	-1.27313	7.61e-05
684	22908	SACM1L	-1.38292	7.61e-05
685	23397	NCAPH	-1.23522	7.63e-05
686	202	AIM1	-1.40058	7.65e-05
687	64093	SMOC1	4.92427	7.66e-05
688	2041	EPHA1	1.51802	7.66e-05
689	5295	PIK3R1	-1.48012	7.66e-05
690	105374299	LOC105374299	8.10394	7.72e-05
691	23210	JMJD6	2.20709	7.74e-05
692	115	ADCY9	-1.2251	7.74e-05
693	83690	CRISPLD1	-4.03676	7.74e-05
694	1763	DNA2	-1.3646	7.75e-05
695	7869	SEMA3B	1.96038	7.81e-05
696	8800	PEX11A	-1.61968	7.81e-05
697	55057	AIM1L	2.61985	7.84e-05
698	6256	RXRA	-1.47063	7.85e-05
699	441951	ZFAS1	1.23309	7.85e-05
700	23213	SULF1	-2.18503	7.85e-05
701	2049	EPHB3	-1.44891	7.95e-05
702	100127983	C8orf88	-2.35163	7.95e-05
703	171586	ABHD3	2.95863	7.97e-05
704	23531	MMD	-1.82344	7.98e-05
705	3936	LCP1	3.12404	8.06e-05
706	91947	ARRDC4	1.31083	8.18e-05
707	79902	NUP85	-1.75168	8.18e-05
708	26145	IRF2BP1	-1.91494	8.18e-05
709	835	CASP2	-1.99948	8.18e-05
710	338758	LINC00936	2.31836	8.2e-05
711	163259	DENND2C	1.83291	8.22e-05
712	55596	ZCCHC8	1.48537	8.31e-05
713	23225	NUP210	-1.77559	8.34e-05
714	128272	ARHGEF19	-2.25805	8.34e-05
715	390928	PAPL	2.09724	8.35e-05
716	23598	PATZ1	-1.76928	8.35e-05
717	401097	C3orf80	2.25946	8.37e-05
718	4681	NBL1	1.4936	8.38e-05
719	84926	SPRYD3	-1.46012	8.43e-05
720	2534	FYN	1.57001	8.47e-05
721	9531	BAG3	3.37461	8.48e-05
722	84842	HPDL	-3.48555	8.53e-05
723	55706	NDC1	-1.23022	8.55e-05
724	57496	MKL2	-1.5223	8.55e-05
725	10230	NBR2	2.29814	8.61e-05
726	65249	ZSWIM4	1.31978	8.62e-05
727	6197	RPS6KA3	1.22823	8.64e-05
728	9994	CASP8AP2	-1.6119	8.64e-05
729	375346	TMEM110	-1.53982	8.65e-05
730	7262	PHLDA2	1.53595	8.68e-05
731	10962	MLLT11	2.33732	8.69e-05
732	84102	SLC41A2	1.60772	8.69e-05
733	93664	CADPS2	-1.36173	8.69e-05
734	165679	SPTSSB	-1.61337	8.69e-05
735	1063	CENPF	-1.69303	8.69e-05
736	26523	AGO1	-1.73098	8.69e-05
737	53836	GPR87	2.14217	8.7e-05
738	23037	PDZD2	2.31685	8.71e-05
739	55501	CHST12	-2.36837	8.72e-05
740	402569	KPNA7	3.41297	8.77e-05
741	646626	LOC646626	3.24593	8.77e-05
742	604	BCL6	2.123	8.77e-05
743	26505	CNNM3	-1.43421	8.91e-05
744	63939	FAM217B	-1.2341	9.04e-05
745	790	CAD	-2.17968	9.11e-05
746	84619	ZGPAT	-1.3518	9.12e-05
747	25970	SH2B1	-1.4977	9.14e-05
748	8463	TEAD2	-1.25828	9.16e-05
749	401565	FAM166A	-1.35495	9.16e-05
750	135293	PM20D2	-1.74327	9.16e-05
751	25805	BAMBI	-1.25955	9.21e-05
752	26035	GLCE	-1.82983	9.22e-05
753	6712	SPTBN2	-1.32014	9.26e-05
754	10627	MYL12A	1.20406	9.27e-05
755	26128	KIF1BP	-1.33961	9.27e-05
756	7227	TRPS1	-1.46501	9.27e-05
757	5777	PTPN6	-1.40004	9.38e-05
758	10761	PLAC1	2.38786	9.42e-05
759	4147	MATN2	-1.32341	9.42e-05
760	10690	FUT9	-1.84425	9.44e-05
761	79447	PAGR1	-1.69117	9.45e-05
762	22976	PAXIP1	-1.45429	9.47e-05
763	9684	LRRC14	-1.68227	9.48e-05
764	729375	FAM86HP	2.10951	9.49e-05
765	340784	HMX3	5.90644	9.55e-05
766	83461	CDCA3	-1.81157	9.55e-05
767	254559	LINC00925	-2.39967	9.55e-05
768	100507459	NRSN2-AS1	2.3437	9.6e-05
769	220930	ZEB1-AS1	1.85869	9.6e-05
770	22846	VASH1	-2.06897	9.6e-05
771	56937	PMEPA1	1.25532	9.75e-05
772	10869	USP19	-1.28413	9.75e-05
773	10912	GADD45G	2.47445	9.76e-05
774	57007	ACKR3	-2.0357	9.78e-05
775	23129	PLXND1	-1.48775	9.8e-05
776	23731	TMEM245	-1.21835	9.82e-05
777	100616400	MIR3198-2	-1.93633	9.82e-05
778	144110	TMEM86A	1.9136	9.85e-05
779	54784	ALKBH4	-1.61708	9.85e-05
780	10049	DNAJB6	2.45884	9.86e-05
781	93183	PIGM	-1.33012	9.94e-05
782	84733	CBX2	-1.55663	9.99e-05
783	541471	MIR4435-2HG	1.83103	0.000100153
784	652276	LOC652276	1.45094	0.000100237
785	9592	IER2	1.26149	0.000100827
786	9862	MED24	-1.56421	0.000100827
787	29929	ALG6	-1.45612	0.00010104
788	101927780	LOC101927780	2.43676	0.000101478
789	6804	STX1A	1.69688	0.000101478
790	79573	TTC13	-1.38354	0.000102313
791	124989	EFCAB13	3.41711	0.000102863
792	22862	FNDC3A	1.21809	0.000102915
793	100996286	LOC100996286	7.94376	0.000104118
794	205860	TRIML2	3.33091	0.000104118
795	55290	BRF2	1.44406	0.000104118
796	26959	HBP1	1.23275	0.000104118
797	81542	TMX1	-1.35304	0.000104118
798	9545	RAB3D	-1.50787	0.000104118
799	27037	TRMT2A	-1.7397	0.000104118
800	285962	WEE2-AS1	2.9602	0.000104539
801	83597	RTP3	6.87762	0.000104883
802	101929709	LOC101929709	1.63516	0.000104883
803	10401	PIAS3	-1.20131	0.000105028
804	687	KLF9	1.4281	0.000105411
805	6897	TARS	1.45324	0.00010644
806	81551	STMN4	5.41405	0.000106573
807	1945	EFNA4	-2.057	0.000106587
808	2583	B4GALNT1	1.26819	0.000107042
809	79966	SCD5	-1.29534	0.000108062
810	84981	MIR22HG	1.90312	0.000108167
811	4899	NRF1	-1.41523	0.000108718
812	388796	SNHG17	1.27117	0.000109804
813	64288	ZSCAN31	1.64319	0.000109991
814	25841	ABTB2	1.38282	0.000109991
815	57470	LRRC47	-1.3363	0.000109991
816	203068	TUBB	-1.56458	0.000109991
817	29882	ANAPC2	-1.65206	0.000109991
818	3488	IGFBP5	-2.68865	0.000109991
819	64110	MAGEF1	-1.65103	0.000110142
820	9764	KIAA0513	1.93647	0.00011098
821	79801	SHCBP1	-1.28949	0.000112167
822	6241	RRM2	-1.50015	0.000112247
823	55565	ZNF821	1.78111	0.000112723
824	339344	MYPOP	-3.01753	0.000113393
825	402055	SRRD	-1.40504	0.000113592
826	59352	LGR6	5.10345	0.000113666
827	3638	INSIG1	-1.4929	0.000113666
828	2030	SLC29A1	-2.06754	0.000113666
829	80078	LOC80078	5.73706	0.000114257
830	64863	METTL4	1.31874	0.000115075
831	84878	ZBTB45	-1.8098	0.000115098
832	51517	NCKIPSD	-1.23804	0.000115576
833	25953	PNKD	-1.2571	0.000115576
834	401233	HTATSF1P2	1.60746	0.000115712
835	57473	ZNF512B	-2.67277	0.00011574
836	84823	LMNB2	-1.61903	0.000115954
837	54922	RASIP1	2.90513	0.00011616
838	8744	TNFSF9	2.29151	0.000116688
839	56128	PCDHB8	-2.86713	0.000116729
840	105379046	LOC105379046	2.46361	0.000116999
841	7461	CLIP2	1.72942	0.000117117
842	2581	GALC	-1.33387	0.000117873
843	167359	NIM1K	2.0384	0.000118369
844	54896	PQLC2	1.48949	0.000118647
845	80775	TMEM177	-1.82379	0.000118781
846	7043	TGFB3	-1.69814	0.000118935
847	751071	METTL12	-1.74528	0.000119001
848	79929	MAP6D1	-2.10137	0.000119499
849	9456	HOMER1	1.66733	0.000120324
850	51588	PIAS4	-1.3716	0.000120324
851	54944	LINC01521	-1.82995	0.000120643
852	57597	BAHCC1	-2.85425	0.000121024
853	3301	DNAJA1	2.35105	0.000121085
854	54868	TMEM104	-1.61767	0.000122725
855	160335	TMTC2	-1.318	0.000123507
856	79709	COLGALT1	-1.42458	0.000123957
857	8861	LDB1	-1.3852	0.000124771
858	162466	PHOSPHO1	2.96348	0.000125129
859	2494	NR5A2	-1.96956	0.000125399
860	388182	SPATA41	3.59185	0.000125886
861	6578	SLCO2A1	3.28246	0.000125886
862	1371	CPOX	-1.72788	0.000125886
863	10957	PNRC1	1.44606	0.000125995
864	79680	C22orf29	-2.10814	0.000126014
865	5514	PPP1R10	1.66914	0.000126324
866	7378	UPP1	2.90579	0.000127309
867	3313	HSPA9	1.43636	0.000127309
868	27111	SDCBP2	3.50822	0.000127545
869	10287	RGS19	-1.38647	0.000127545
870	7112	TMPO	-1.57962	0.000128071
871	91746	YTHDC1	1.66122	0.000128452
872	468	ATF4	1.27965	0.000128452
873	83638	C11orf68	-1.41149	0.000128452
874	116115	ZNF526	-1.50083	0.000128452
875	139285	AMER1	-1.62873	0.000128452
876	51523	CXXC5	-1.88359	0.000128899
877	51193	ZNF639	-1.20004	0.000129477
878	11260	XPOT	1.43226	0.000129603
879	114904	C1QTNF6	-2.13262	0.000129603
880	1545	CYP1B1	-2.62933	0.000129603
881	102466806	MIR7108	-1.55321	0.000129844
882	199953	TMEM201	-1.94571	0.000130109
883	93	ACVR2B	-1.36923	0.000130477
884	4861	NPAS1	2.62577	0.000130679
885	1646	AKR1C2	1.93419	0.00013076
886	3339	HSPG2	-1.22292	0.000131157
887	3320	HSP90AA1	2.65268	0.000131353
888	7474	WNT5A	1.81507	0.000131353
889	1543	CYP1A1	-1.74143	0.000131353
890	113730	KLHDC7B	3.69431	0.00013199
891	100113407	TMEM170B	-1.77682	0.00013216
892	91752	ZNF804A	2.24805	0.000132338
893	80789	INTS5	-1.60177	0.000132373
894	4288	MKI67	-1.55366	0.000132625
895	79228	THOC6	1.53069	0.00013301
896	25929	GEMIN5	-1.62945	0.00013301
897	90427	BMF	-1.8025	0.000133105
898	9675	TTI1	-1.24208	0.000133191
899	5168	ENPP2	5.72291	0.000133726
900	79739	TTLL7	1.63082	0.000133861
901	56951	C5orf15	-1.33404	0.000133904
902	6713	SQLE	-1.3412	0.000134176
903	166929	SGMS2	1.71842	0.000134657
904	90231	KIAA2013	-1.29832	0.000134778
905	26119	LDLRAP1	-1.5291	0.000134778
906	140707	BRI3BP	-1.54914	0.000134778
907	4688	NCF2	2.45707	0.000134957
908	9828	ARHGEF17	-1.99955	0.000134957
909	5427	POLE2	-1.50457	0.000136007
910	8793	TNFRSF10D	2.84431	0.000136414
911	27198	HCAR1	-4.12641	0.000136918
912	9205	ZMYM5	1.91619	0.000137943
913	23299	BICD2	-1.68044	0.000137943
914	9388	LIPG	5.1832	0.000138467
915	100506428	CBR3-AS1	1.27156	0.000138634
916	399671	HEATR4	-1.6967	0.000139898
917	6941	TCF19	-1.6999	0.000139898
918	10043	TOM1	1.23426	0.000139941
919	9208	LRRFIP1	1.2904	0.000139944
920	53918	PELO	1.40184	0.000140556
921	1746	DLX2	2.23183	0.000140925
922	55170	PRMT6	-1.45346	0.000140925
923	113	ADCY7	3.10547	0.000141027
924	1365	CLDN3	-1.3055	0.000142158
925	8629	JRK	-1.27587	0.000142537
926	54948	MRPL16	-1.34781	0.000142659
927	19	ABCA1	1.96782	0.000142816
928	255783	INAFM1	1.32063	0.000142816
929	79833	GEMIN6	-1.73884	0.000142972
930	4543	MTNR1A	4.1584	0.000143995
931	29923	HILPDA	-1.3104	0.000144312
932	112574	SNX18	1.26932	0.000144639
933	1870	E2F2	-2.59306	0.000145308
934	54963	UCKL1	-1.53001	0.000147186
935	9647	PPM1F	-1.62464	0.000148193
936	100506860	LOC100506860	3.34289	0.00014824
937	83648	FAM167A	1.26064	0.00014824
938	348110	ARPIN	-1.38694	0.00014824
939	55789	DEPDC1B	-1.35931	0.000148687
940	5509	PPP1R3D	-1.8411	0.000148687
941	7347	UCHL3	1.26899	0.000148929
942	120863	DEPDC4	2.7673	0.000149096
943	23438	HARS2	-1.2372	0.000149096
944	80178	C16orf59	-1.64221	0.000149175
945	11226	GALNT6	-1.91164	0.000149732
946	26257	NKX2-8	4.3054	0.000150184
947	6935	ZEB1	1.63929	0.000150913
948	29071	C1GALT1C1	-1.45083	0.000151304
949	55038	CDCA4	-1.56707	0.000151304
950	125206	SLC5A10	1.72959	0.000151921
951	5329	PLAUR	1.42221	0.000152426
952	7436	VLDLR	1.28669	0.000153859
953	100128653	LOC100128653	2.74257	0.000154194
954	1734	DIO2	-2.19259	0.000154336
955	84892	POMGNT2	-1.88974	0.000154692
956	126375	ZNF792	-2.41728	0.000155974
957	6809	STX3	1.35255	0.000156529
958	5272	SERPINB9	2.41236	0.000157399
959	145226	RDH12	5.58294	0.000159068
960	729438	GATSL2	-1.54859	0.000159889
961	643836	ZFP62	-1.24886	0.00016031
962	23510	KCTD2	-1.41278	0.000161099
963	9080	CLDN9	-1.44572	0.000161099
964	26230	TIAM2	1.46902	0.000161109
965	3678	ITGA5	1.22687	0.000161109
966	154661	RUNDC3B	1.79426	0.000161571
967	441518	FAM127C	-2.21485	0.000161571
968	283050	ZMIZ1-AS1	3.6045	0.000161977
969	6642	SNX1	-1.29244	0.000161977
970	8884	SLC5A6	-1.63383	0.000162248
971	80183	KIAA0226L	3.99223	0.000163289
972	135932	TMEM139	-2.7486	0.000163289
973	8493	PPM1D	1.50586	0.000164233
974	29970	SCHIP1	1.81863	0.000164571
975	11070	TMEM115	-1.20836	0.000164571
976	5822	PWP2	-1.36872	0.000164571
977	9880	ZBTB39	-1.20529	0.000165811
978	105374860	LOC105374860	-2.57533	0.000166027
979	84219	WDR24	-1.5456	0.000167012
980	5723	PSPH	1.61799	0.000169187
981	100505385	IQCJ-SCHIP1	1.81686	0.000170464
982	92749	DRC1	4.91942	0.000171029
983	140893	RBBP8NL	-2.38766	0.000171029
984	57617	VPS18	-1.27836	0.000171642
985	3872	KRT17	2.88045	0.000171645
986	9094	UNC119	-1.4695	0.000171966
987	731220	RFX8	5.1363	0.00017247
988	100272217	LOC100272217	2.20794	0.000172891
989	150468	CKAP2L	-1.20189	0.000172891
990	10954	PDIA5	-1.42199	0.000172891
991	283487	LINC00346	4.64098	0.000173399
992	375607	NAT16	3.79469	0.000173812
993	27074	LAMP3	2.44233	0.000173812
994	3204	HOXA7	-3.07507	0.000173812
995	56133	PCDHB2	-1.63944	0.000173882
996	639	PRDM1	3.20123	0.000174021
997	9572	NR1D1	1.57405	0.000174454
998	54980	C2orf42	1.90816	0.000174801
999	2125	EVPL	-1.32556	0.000174801
1000	4050	LTB	-3.54282	0.000174801
1001	80216	ALPK1	2.64011	0.000175233
1002	163882	CNST	1.3571	0.000175233
1003	56132	PCDHB3	-1.76514	0.000175827
1004	3321	IGSF3	-2.37939	0.000176502
1005	378805	LINC-PINT	1.96096	0.000176549
1006	11320	MGAT4A	-1.21133	0.00017656
1007	10454	TAB1	-1.57767	0.000177231
1008	59344	ALOXE3	4.09682	0.000177624
1009	2908	NR3C1	1.24772	0.0001779
1010	55002	TMCO3	1.36141	0.000178337
1011	503542	SPRN	-2.03936	0.00017939
1012	1048	CEACAM5	-1.62656	0.000179605
1013	3227	HOXC11	-2.18286	0.000180434
1014	403150	FLJ31356	2.44575	0.000181779
1015	3576	CXCL8	1.65601	0.00018185
1016	55349	CHDH	-1.38759	0.000181894
1017	867	CBL	1.46765	0.000183229
1018	5792	PTPRF	-1.27841	0.000184255
1019	79064	TMEM223	-1.77329	0.000184768
1020	3273	HRG	6.25923	0.00018486
1021	51061	TXNDC11	-1.27262	0.000185134
1022	80328	ULBP2	2.71965	0.00018514
1023	57215	THAP11	-1.23279	0.00018516
1024	100128927	ZBTB42	-1.6681	0.00018527
1025	79056	PRRG4	1.44492	0.000185367
1026	10981	RAB32	1.23346	0.000185367
1027	79714	CCDC51	-1.37188	0.000185367
1028	80727	TTYH3	-1.60164	0.000185367
1029	266655	LINC00094	-1.96451	0.000185367
1030	23304	UBR2	1.81481	0.000185493
1031	3336	HSPE1	2.31392	0.000186242
1032	2512	FTL	1.59057	0.00018636
1033	5516	PPP2CB	1.40291	0.00018636
1034	10202	DHRS2	1.98513	0.000186806
1035	79922	MRM1	-1.75531	0.000187372
1036	9907	AP5Z1	1.42074	0.00018765
1037	140710	SOGA1	-1.73717	0.000188921
1038	79913	ACTR5	-1.43426	0.000190827
1039	284648	LOC284648	3.78814	0.000190983
1040	100506119	LINC01503	2.56266	0.000192491
1041	116236	ABHD15	-1.4125	0.000192491
1042	201255	LRRC45	-1.7296	0.000193146
1043	341640	FREM2	-1.88707	0.000194141
1044	1182	CLCN3	1.26725	0.000194312
1045	245812	CNPY4	-2.19569	0.000194376
1046	89853	MVB12B	-1.53616	0.000195187
1047	5820	PVT1	1.45154	0.000196947
1048	285150	FLJ33534	2.98463	0.000199104
1049	2194	FASN	-1.34128	0.000199104
1050	147841	SPC24	-2.14559	0.000199104
1051	55333	SYNJ2BP	-1.37791	0.000199234
1052	10144	FAM13A	2.08792	0.000200502
1053	4172	MCM3	-2.18036	0.000200646
1054	55266	TMEM19	-1.3927	0.000202385
1055	105376114	LOC105376114	3.36501	0.000202405
1056	8220	DGCR14	-1.25044	0.000202774
1057	79158	GNPTAB	-1.4551	0.000202951
1058	65117	RSRC2	1.66091	0.000203877
1059	10865	ARID5A	1.24799	0.000203877
1060	4355	MPP2	-1.74927	0.000203877
1061	23509	POFUT1	-1.47925	0.00020394
1062	55366	LGR4	-1.24653	0.000204274
1063	2998	GYS2	4.32146	0.000204917
1064	10644	IGF2BP2	1.8303	0.000206131
1065	2781	GNAZ	-1.79195	0.000206881
1066	79669	C3orf52	1.33218	0.000208981
1067	26118	WSB1	1.25596	0.000208981
1068	54039	PCBP3	1.48991	0.000209289
1069	55527	FEM1A	-1.46229	0.000209544
1070	1540	CYLD	1.62098	0.000210823
1071	7314	UBB	1.82048	0.000210846
1072	63901	FAM111A	-1.96567	0.000211453
1073	25822	DNAJB5	2.77896	0.000211565
1074	8226	HDHD1	-1.36061	0.000211565
1075	23387	SIK3	1.25487	0.000211967
1076	3312	HSPA8	1.97857	0.000213231
1077	105375039	LOC105375039	3.67173	0.000215173
1078	55145	THAP1	1.80514	0.000215173
1079	6249	CLIP1	1.25647	0.000215173
1080	57332	CBX8	-1.74626	0.000215173
1081	23266	ADGRL2	2.22288	0.000215728
1082	440300	LOC440300	1.31429	0.000215919
1083	101929959	LOC101929959	2.02385	0.000216557
1084	257106	ARHGAP30	1.90022	0.00021824
1085	644815	FAM83G	1.76985	0.00021824
1086	8692	HYAL2	-1.98761	0.000219823
1087	25885	POLR1A	-1.29477	0.000219953
1088	2065	ERBB3	-1.44474	0.000221342
1089	400506	KNOP1	-1.67716	0.000221342
1090	57097	PARP11	1.35868	0.000222817
1091	283870	BRICD5	-1.54004	0.000222817
1092	341568	OR8S1	4.69528	0.000223226
1093	151963	MB21D2	-1.67035	0.000223226
1094	121838	LINC00284	-4.26612	0.000223226
1095	1849	DUSP7	-1.49136	0.000223715
1096	102724467	LOC102724467	3.812	0.000223787
1097	65012	SLC26A10	1.60659	0.000224829
1098	57673	BEND3	-1.46962	0.000225801
1099	5058	PAK1	1.22257	0.000226618
1100	345611	IRGM	5.82712	0.000228304
1101	113189	CHST14	-1.54025	0.000228304
1102	54627	MAP10	-2.05456	0.000229264
1103	158219	TTC39B	1.29889	0.000231152
1104	8899	PRPF4B	-1.34552	0.000233887
1105	2491	CENPI	-1.63915	0.000234268
1106	744	MPPED2	-1.47787	0.000234866
1107	26276	VPS33B	-1.28196	0.000235524
1108	94031	HTRA3	6.35914	0.000235726
1109	51301	GCNT4	2.11787	0.000235981
1110	2069	EREG	2.90043	0.000237191
1111	8526	DGKE	1.73497	0.000237191
1112	4214	MAP3K1	-1.20852	0.000237716
1113	155054	ZNF425	1.46485	0.000239736
1114	85458	DIXDC1	1.3592	0.000240651
1115	643314	KIAA0754	-1.87657	0.000240651
1116	83729	INHBE	6.31638	0.000241212
1117	57480	PLEKHG1	1.78427	0.000242226
1118	631	BFSP1	1.51839	0.000242385
1119	64843	ISL2	3.87988	0.000242581
1120	23704	KCNE4	3.31434	0.000242581
1121	6515	SLC2A3	2.6657	0.000242581
1122	27101	CACYBP	1.85872	0.000242581
1123	441027	TMEM150C	-2.0611	0.000242581
1124	100292680	LINC00942	3.57096	0.000242665
1125	728130	NUTM2D	2.42685	0.000243931
1126	3315	HSPB1	2.19394	0.000243931
1127	6926	TBX3	1.86464	0.000243931
1128	388695	LYSMD1	-1.78016	0.000243931
1129	7727	ZNF174	-1.50165	0.00024408
1130	4440	MSI1	-1.57539	0.000244215
1131	255057	CBARP	1.80096	0.00024532
1132	619208	FAM229B	2.46347	0.000246015
1133	55357	TBC1D2	-1.27142	0.000246015
1134	9619	ABCG1	1.23223	0.000246799
1135	1831	TSC22D3	1.5842	0.000246958
1136	6837	MED22	-1.63079	0.00024724
1137	11113	CIT	-1.46919	0.000248258
1138	346389	MACC1	1.44988	0.000249662
1139	60481	ELOVL5	2.24045	0.000249704
1140	23463	ICMT	-1.28818	0.000251802
1141	29074	MRPL18	2.60783	0.000252619
1142	221468	TMEM217	2.05067	0.000252619
1143	153222	CREBRF	2.07279	0.000253836
1144	27295	PDLIM3	1.88513	0.000253836
1145	284306	ZNF547	1.68558	0.000253836
1146	4817	NIT1	1.3864	0.000253836
1147	55818	KDM3A	1.32495	0.000253836
1148	64343	AZI2	1.35338	0.000253981
1149	84912	SLC35B4	-1.62724	0.000253981
1150	8408	ULK1	1.73111	0.000254605
1151	55370	PPP4R1L	1.56119	0.000256791
1152	5331	PLCB3	-1.26575	0.000256958
1153	84445	LZTS2	-1.84588	0.000257572
1154	107	ADCY1	-1.94719	0.000257572
1155	114907	FBXO32	2.2293	0.000258104
1156	100506603	LOC100506603	-1.80149	0.000258104
1157	100132707	PAXIP1-AS2	-1.41526	0.000258221
1158	3219	HOXB9	3.58298	0.000258675
1159	5228	PGF	5.48978	0.000259049
1160	57161	PELI2	3.73024	0.000259049
1161	54478	FAM64A	-1.33456	0.000259049
1162	440295	GOLGA6L9	1.70747	0.000259233
1163	79365	BHLHE41	2.7848	0.000260304
1164	4493	MT1E	3.22314	0.000260434
1165	9820	CUL7	-1.40744	0.000260756
1166	57822	GRHL3	-2.21886	0.00026094
1167	5653	KLK6	3.11312	0.000263752
1168	2261	FGFR3	-1.85914	0.000266572
1169	871	SERPINH1	2.75595	0.000267648
1170	64789	EXO5	-1.45396	0.000268766
1171	6892	TAPBP	-1.29673	0.000269407
1172	8613	PPAP2B	1.25755	0.000269648
1173	81893	SLC7A5P1	2.06894	0.000272888
1174	102465507	MIR6842	3.4017	0.000275289
1175	57149	LYRM1	1.29898	0.000275289
1176	9962	SLC23A2	-1.31201	0.000276227
1177	7915	ALDH5A1	-1.71835	0.000276842
1178	201292	TRIM65	-1.7525	0.000276842
1179	23678	SGK3	-1.54435	0.000277621
1180	192683	SCAMP5	-1.46228	0.000279525
1181	340120	ANKRD34B	-1.48893	0.000279782
1182	101928377	LOC101928377	2.85865	0.000281874
1183	102724159	LOC102724159	-1.30203	0.000281874
1184	2925	GRPR	-2.79904	0.000282899
1185	124045	SPATA33	-1.22075	0.000283431
1186	84645	C22orf23	1.82465	0.000285482
1187	2632	GBE1	1.47128	0.000285821
1188	9993	DGCR2	-1.42113	0.000285854
1189	79465	ULBP3	2.19627	0.000286228
1190	283748	PLA2G4D	6.35756	0.00028633
1191	1277	COL1A1	2.86849	0.00028633
1192	57134	MAN1C1	-1.77467	0.000288159
1193	6716	SRD5A2	5.60206	0.000288554
1194	55503	TRPV6	5.34407	0.000288554
1195	8165	AKAP1	-1.85542	0.000289754
1196	113675	SDSL	1.60548	0.000289782
1197	26256	CABYR	1.56024	0.000290853
1198	57522	SRGAP1	1.32327	0.000291147
1199	10107	TRIM10	4.86322	0.000291353
1200	57414	RHBDD2	1.73492	0.000291784
1201	79176	FBXL15	-1.90524	0.000291784
1202	84705	GTPBP3	-2.00427	0.000291784
1203	3754	KCNF1	1.37425	0.000291878
1204	10514	MYBBP1A	-1.45685	0.000293204
1205	259236	TMIE	4.7761	0.000293572
1206	4796	TONSL	-1.52778	0.000293663
1207	84464	SLX4	-1.62179	0.000293663
1208	7541	ZBTB14	-1.52164	0.000293777
1209	7718	ZNF165	2.06757	0.000295536
1210	993	CDC25A	-2.0228	0.00029632
1211	24146	CLDN15	1.92513	0.000298614
1212	6550	SLC9A3	-1.57635	0.00029906
1213	103752589	TMEM92-AS1	3.86163	0.000300908
1214	140838	NANP	-1.53199	0.000301357
1215	9355	LHX2	-1.82978	0.000301357
1216	643008	SMIM5	-2.05501	0.000301685
1217	84187	TMEM164	-2.096	0.000302643
1218	164832	LONRF2	1.30834	0.000302751
1219	1877	E4F1	-1.5187	0.00030303
1220	114659	LRRC37B	1.83877	0.000303208
1221	80154	GOLGA2P10	1.26175	0.000303208
1222	5140	PDE3B	-1.50429	0.000303208
1223	100861518	P4HA2-AS1	2.09556	0.000303732
1224	100533105	C8orf44-SGK3	-1.56635	0.000304311
1225	4524	MTHFR	1.21307	0.000306413
1226	100129931	LOC100129931	-1.27907	0.000306413
1227	49856	WRAP73	-1.44727	0.000306413
1228	28401	IGHV4-4	5.68837	0.000307144
1229	56997	ADCK3	-1.86666	0.000309327
1230	57649	PHF12	-1.34478	0.000309402
1231	343521	TCTEX1D4	1.94729	0.000309509
1232	92482	BBIP1	1.2355	0.000309898
1233	10603	SH2B2	-1.56138	0.000310231
1234	1747	DLX3	-1.48372	0.000312027
1235	79805	VASH2	-2.67019	0.000312458
1236	342184	FMN1	1.27605	0.000312667
1237	23218	NBEAL2	-1.89207	0.000312667
1238	101927746	LOC101927746	-2.23485	0.000313469
1239	23014	FBXO21	-1.22457	0.000315349
1240	55924	FAM212B	1.57076	0.000316595
1241	105373801	LOC105373801	3.15352	0.000317908
1242	9532	BAG2	2.04454	0.000318182
1243	5087	PBX1	-1.53183	0.000318182
1244	6890	TAP1	-1.26522	0.000318203
1245	6876	TAGLN	1.46494	0.000319644
1246	5744	PTHLH	3.40095	0.000320603
1247	6542	SLC7A2	-1.35179	0.000321231
1248	8974	P4HA2	2.08275	0.000321411
1249	221749	PXDC1	2.07474	0.000321411
1250	100134869	UBE2Q2P2	1.7569	0.000322179
1251	55316	RSAD1	-1.52188	0.000322179
1252	693201	MIR616	5.80488	0.00032326
1253	100189245	TRT-CGT4-1	4.67726	0.000323655
1254	64089	SNX16	2.04179	0.000323691
1255	2886	GRB7	1.35689	0.000324038
1256	374	AREG	1.72092	0.000324948
1257	6903	TBCC	-1.32025	0.000325488
1258	57819	LSM2	-1.30167	0.000326461
1259	23099	ZBTB43	1.81974	0.000327918
1260	84616	KRTAP4-4	4.33254	0.000328483
1261	390916	NUDT19	-1.47487	0.000328968
1262	340206	TREML3P	5.82094	0.000329321
1263	54456	MOV10L1	5.4016	0.000329321
1264	23220	DTX4	-1.71401	0.000329321
1265	11098	PRSS23	-1.55388	0.000329949
1266	219844	HYLS1	-1.40664	0.000332947
1267	23255	MTCL1	-1.43201	0.000332947
1268	79630	C1orf54	1.55674	0.000333005
1269	284611	FAM102B	-1.59891	0.00033399
1270	2045	EPHA7	-2.11056	0.00033399
1271	57393	TMEM27	2.45852	0.000337348
1272	9477	MED20	-1.48665	0.000337348
1273	26291	FGF21	5.97369	0.000341624
1274	55279	ZNF654	1.2467	0.00034194
1275	100529241	HSPE1-MOB4	1.79802	0.000342763
1276	641339	ZNF674	2.25566	0.000343982
1277	117143	TADA1	-1.31675	0.000343982
1278	8601	RGS20	3.70871	0.000344186
1279	5268	SERPINB5	2.56274	0.000344783
1280	6450	SH3BGR	5.44131	0.000344866
1281	27439	CECR6	2.8751	0.000347469
1282	9294	S1PR2	-1.44436	0.000347469
1283	65263	PYCRL	-1.62105	0.000347469
1284	59277	NTN4	1.57885	0.000348562
1285	1723	DHODH	-1.47942	0.000348569
1286	301	ANXA1	2.0086	0.00034887
1287	162514	TRPV3	3.31365	0.000351206
1288	1031	CDKN2C	-1.2739	0.000351206
1289	338699	ANKRD42	1.32234	0.000351329
1290	28986	MAGEH1	-1.743	0.000353186
1291	283932	FBXL19-AS1	2.13456	0.000353361
1292	8438	RAD54L	-2.11473	0.000361081
1293	864	RUNX3	4.7832	0.000362323
1294	23357	ANGEL1	-1.42698	0.000362584
1295	3760	KCNJ3	-3.77422	0.000362584
1296	100128191	TMPO-AS1	-1.72115	0.000365263
1297	51090	PLLP	-2.05145	0.000366644
1298	29801	ZDHHC8	-1.70945	0.000367548
1299	126695	KDF1	-1.62935	0.000368057
1300	2318	FLNC	1.63662	0.000368778
1301	4824	NKX3-1	1.5021	0.000372299
1302	26973	CHORDC1	2.91534	0.000372429
1303	51479	ANKFY1	-1.44599	0.000372429
1304	635	BHMT	5.95487	0.000372972
1305	1952	CELSR2	-1.77042	0.000373245
1306	9533	POLR1C	-1.53128	0.000373307
1307	9830	TRIM14	-1.27497	0.000373692
1308	100189226	TRM-CAT6-1	5.78177	0.000374132
1309	121260	SLC15A4	-1.26256	0.000374726
1310	79072	FASTKD3	-1.31327	0.000377185
1311	57619	SHROOM3	-1.49222	0.000377433
1312	101927759	LOC101927759	3.3548	0.000379331
1313	9882	TBC1D4	-1.22078	0.000379339
1314	399909	PCNXL3	-1.36361	0.000380394
1315	5328	PLAU	-1.39813	0.000380792
1316	84532	ACSS1	-1.61855	0.000380961
1317	100287227	TIPARP-AS1	1.47608	0.000382276
1318	3329	HSPD1	2.36127	0.000382997
1319	285966	TCAF2	1.77218	0.000384731
1320	222484	LNX2	1.22538	0.000385197
1321	284359	IZUMO1	3.1306	0.000388883
1322	51163	DBR1	-1.79362	0.000388883
1323	3684	ITGAM	-2.45093	0.000388883
1324	55721	IQCC	-1.70805	0.000389805
1325	3656	IRAK2	1.71239	0.000390012
1326	51704	GPRC5B	-1.78166	0.00039161
1327	2624	GATA2	-1.33762	0.000392078
1328	9212	AURKB	-1.42493	0.000394674
1329	6615	SNAI1	2.93599	0.000394924
1330	79943	ZNF696	-1.46724	0.000394934
1331	2892	GRIA3	5.14896	0.0003964
1332	653113	FAM86FP	1.83609	0.00040005
1333	55272	IMP3	-1.94448	0.00040005
1334	162333	2010-03-01	1.93733	0.000400071
1335	100130744	LOC100130744	1.82474	0.000400706
1336	23133	PHF8	1.55838	0.000401087
1337	84461	NEURL4	-1.2789	0.000404303
1338	23363	OBSL1	-1.23889	0.000404777
1339	731656	LINC01348	1.73186	0.000406323
1340	100293516	ZNF587B	-1.33841	0.000410904
1341	339366	ADAMTSL5	2.2455	0.000411886
1342	84283	TMEM79	1.4311	0.000411886
1343	151742	PPM1L	-1.26648	0.000411886
1344	3305	HSPA1L	5.24362	0.00041414
1345	101928994	LOC101928994	4.36535	0.000414854
1346	25845	PP7080	-1.57003	0.000414854
1347	90381	TICRR	-1.30488	0.000416871
1348	154064	RAET1L	2.46552	0.000417916
1349	100506658	OCLN	1.24194	0.000417916
1350	8790	FPGT	-1.56692	0.000419358
1351	2297	FOXD1	1.38718	0.000419665
1352	10953	TOMM34	1.22787	0.000420202
1353	151473	SLC16A14	-1.50483	0.000420202
1354	285848	PNPLA1	5.73455	0.000421329
1355	64949	MRPS26	-1.75647	0.000421329
1356	100874323	HOXA10-AS	-1.90918	0.000421329
1357	5664	PSEN2	-1.33164	0.000422754
1358	27079	RPUSD2	-1.88219	0.000423155
1359	83591	THAP2	2.94998	0.000424022
1360	160428	ALDH1L2	1.68548	0.000425347
1361	54876	DCAF16	-1.32682	0.000425501
1362	114879	OSBPL5	-1.59218	0.000427624
1363	79073	TMEM109	-1.76344	0.000428173
1364	374383	NCR3LG1	2.82095	0.000430017
1365	8799	PEX11B	-1.69452	0.000430769
1366	5743	PTGS2	2.26121	0.000431135
1367	153	ADRB1	-2.24835	0.000434005
1368	54058	C21orf58	-2.05555	0.000434779
1369	401491	VLDLR-AS1	2.37356	0.000434825
1370	23125	CAMTA2	1.69338	0.000434899
1371	22875	ENPP4	-1.33646	0.000434899
1372	91373	UAP1L1	-1.22613	0.000436251
1373	6447	SCG5	2.39393	0.000436589
1374	84706	GPT2	1.32898	0.000436589
1375	100996307	LIPE-AS1	1.50931	0.000441613
1376	101928589	LOC101928589	-2.07318	0.000444065
1377	10966	RAB40B	-1.95617	0.000444504
1378	123	PLIN2	1.77042	0.000444528
1379	256356	GK5	-1.3122	0.000444528
1380	6653	SORL1	-1.54047	0.000446919
1381	85457	CIPC	-1.2843	0.000449375
1382	330	BIRC3	-2.8828	0.000449375
1383	163782	KANK4	4.15978	0.000454388
1384	2976	GTF3C2	-1.2396	0.000454803
1385	1466	CSRP2	3.39326	0.000455364
1386	90784	LOC90784	-1.36134	0.000456679
1387	146562	C16orf71	1.99039	0.000456897
1388	10642	IGF2BP1	2.9148	0.000457941
1389	1191	CLU	2.4472	0.000458175
1390	27071	DAPP1	3.64018	0.000462054
1391	100302263	MIR1908	4.73716	0.000463511
1392	93587	TRMT10A	1.24513	0.000463511
1393	5650	KLK7	4.65865	0.00046387
1394	221264	AK9	1.74109	0.00046387
1395	55208	DCUN1D2	1.20627	0.000464055
1396	4647	MYO7A	2.12881	0.000464178
1397	118672	PSTK	1.42997	0.000464453
1398	837	CASP4	1.75577	0.000468552
1399	134145	FAM173B	1.64363	0.000468552
1400	3455	IFNAR2	-1.27837	0.000468579
1401	100506060	SMG1P7	2.47246	0.000470491
1402	346171	ZFP57	4.098	0.000470968
1403	102465526	MIR6872	2.2078	0.000471028
1404	113230	LOC113230	-1.63484	0.000471203
1405	84872	ZC3H10	-1.51874	0.000472431
1406	211	ALAS1	1.21485	0.000473137
1407	10634	GAS2L1	-1.34189	0.000477037
1408	79915	ATAD5	-1.30743	0.000477183
1409	374819	LRRC37A3	1.44203	0.000478208
1410	2178	FANCE	-1.20917	0.000479296
1411	112487	DTD2	-1.25955	0.000486659
1412	64968	MRPS6	1.74552	0.000491406
1413	25816	TNFAIP8	1.54096	0.000491406
1414	10736	SIX2	-1.52066	0.000499739
1415	64745	METTL17	-1.21774	0.000500712
1416	145270	PRIMA1	-2.45921	0.000501346
1417	57864	SLC46A2	2.71383	0.00050197
1418	407021	MIR29A	4.04016	0.000503114
1419	7079	TIMP4	1.68656	0.000505707
1420	11094	CACFD1	1.27447	0.000505707
1421	400578	KRT16P2	4.54599	0.000509129
1422	2525	FUT3	2.61853	0.000509129
1423	83999	KREMEN1	-1.39053	0.000510247
1424	6861	SYT5	4.81391	0.000510574
1425	3625	INHBB	-1.27172	0.000512358
1426	653641	GOLGA6C	6.39279	0.000512803
1427	3300	DNAJB2	1.65598	0.000512803
1428	25865	PRKD2	1.22287	0.00051409
1429	3931	LCAT	1.78654	0.000514682
1430	8565	YARS	1.48422	0.000514682
1431	57647	DHX37	-1.25384	0.000514682
1432	5311	PKD2	-1.57369	0.000517185
1433	124872	B4GALNT2	2.73193	0.000517499
1434	2241	FER	1.23757	0.000517499
1435	57118	CAMK1D	1.23556	0.000518458
1436	4940	OAS3	-1.93563	0.000518458
1437	2919	CXCL1	-2.19209	0.000521551
1438	283131	NEAT1	3.01538	0.000524817
1439	10620	ARID3B	1.77227	0.000524817
1440	3344	FOXN2	1.49133	0.000524817
1441	8773	SNAP23	2.73737	0.000524857
1442	10486	CAP2	1.48911	0.000525786
1443	9848	MFAP3L	1.39754	0.000530071
1444	153090	DAB2IP	-1.43135	0.000535477
1445	1959	EGR2	5.0283	0.000537004
1446	5371	PML	-1.33822	0.000537089
1447	400221	FLJ22447	1.76684	0.000537267
1448	9363	RAB33A	3.57824	0.000537637
1449	101927160	LOC101927160	3.69519	0.000537641
1450	51473	DCDC2	-1.39316	0.000537842
1451	63943	FKBPL	-1.30437	0.000538547
1452	114791	TUBGCP5	-1.477	0.000538547
1453	9581	PREPL	1.52409	0.000540448
1454	105374382	LOC105374382	2.5125	0.000541448
1455	727896	LOC727896	2.99221	0.000542771
1456	102466191	MIR6736	-1.23942	0.000542771
1457	2064	ERBB2	-1.30776	0.000542792
1458	399	RHOH	2.99352	0.000543576
1459	5900	RALGDS	-1.32086	0.000545187
1460	23310	NCAPD3	-1.20341	0.000547686
1461	5098	PCDHGC3	-1.23647	0.000548943
1462	63920	ZBED8	-1.88148	0.000548948
1463	355	FAS	2.32999	0.000550023
1464	84905	ZNF341	-1.78231	0.00055238
1465	100287616	LOXL1-AS1	-1.27561	0.000552836
1466	134429	STARD4	1.78509	0.000553108
1467	6297	SALL2	-2.13641	0.000553108
1468	387521	TMEM189	-1.41894	0.0005539
1469	6519	SLC3A1	1.62577	0.000562713
1470	8739	HRK	3.18896	0.000568729
1471	641371	ACOT1	-1.39844	0.000569302
1472	79697	C14orf169	-1.76538	0.000569943
1473	132014	IL17RE	1.60082	0.000572421
1474	5338	PLD2	-1.5486	0.000572421
1475	23178	PASK	-1.63435	0.000573078
1476	149478	BTBD19	4.20836	0.000575162
1477	132864	CPEB2	1.20308	0.000577579
1478	338442	HCAR2	-4.28418	0.0005776
1479	60468	BACH2	1.70116	0.000578588
1480	7288	TULP2	5.40026	0.000579464
1481	50488	MINK1	-1.40358	0.000582268
1482	7480	WNT10B	-2.07727	0.000587687
1483	10102	TSFM	-1.21879	0.000595462
1484	653643	GOLGA6D	6.24827	0.00059717
1485	100873965	MED4-AS1	-1.22711	0.000598003
1486	105374378	LOC105374378	6.22782	0.000598109
1487	6811	STX5	1.23694	0.000598719
1488	23277	CLUH	-1.26922	0.00060056
1489	5864	RAB3A	-2.38165	0.000606786
1490	8314	BAP1	-1.30591	0.000607104
1491	57646	USP28	-1.30404	0.0006147
1492	100506753	AZIN1-AS1	2.6121	0.000621035
1493	150864	FAM117B	-1.23247	0.000621035
1494	23113	CUL9	-1.53581	0.000621035
1495	100133311	HOXA-AS3	-2.6352	0.000621035
1496	105370707	LOC105370707	1.75153	0.000621646
1497	149420	PDIK1L	-1.48694	0.000621646
1498	7188	TRAF5	-1.29171	0.000624451
1499	113220	KIF12	-2.40643	0.000625174
1500	6262	RYR2	2.83718	0.000626207
1501	84708	LNX1	1.37864	0.000629998
1502	374899	ZNF829	1.49028	0.000637443
1503	157247	MGC27345	-1.32698	0.000637443
1504	54751	FBLIM1	1.44926	0.000637559
1505	400629	TEX19	4.54322	0.000637609
1506	161159	ACTN1-AS1	5.0653	0.000639265
1507	102465508	MIR6843	2.61675	0.00064
1508	100134229	JHDM1D-AS1	2.14393	0.000641321
1509	131578	LRRC15	-1.79598	0.000642469
1510	158880	USP51	1.5773	0.000643573
1511	10020	GNE	-1.40322	0.000647127
1512	283316	CD163L1	1.32084	0.0006472
1513	11127	KIF3A	-1.33722	0.0006472
1514	130162	CLHC1	1.44553	0.000648483
1515	2735	GLI1	4.19807	0.000650842
1516	100507524	ARHGEF26-AS1	2.7299	0.000654466
1517	247	ALOX15B	4.13052	0.000654791
1518	1390	CREM	1.51134	0.000654791
1519	3206	HOXA10	-1.69147	0.000656082
1520	10645	CAMKK2	-1.33366	0.000658229
1521	92126	DSEL	2.2012	0.000659579
1522	23189	KANK1	-1.22502	0.000659579
1523	5923	RASGRF1	2.26019	0.000665323
1524	253827	MSRB3	1.61315	0.000665323
1525	4070	TACSTD2	-1.70463	0.00066818
1526	692158	SNORA57	-2.56152	0.000669782
1527	6932	TCF7	1.94731	0.000671436
1528	22824	HSPA4L	3.09642	0.000676708
1529	55432	YOD1	2.02451	0.000676813
1530	105373987	LOC105373987	2.86447	0.000679007
1531	285613	RELL2	1.37592	0.000680262
1532	55701	ARHGEF40	-1.35645	0.000680262
1533	64981	MRPL34	-1.45988	0.000680841
1534	100507463	PSMB8-AS1	-1.27477	0.000682503
1535	105376502	LOC105376502	-1.35534	0.000683213
1536	4047	LSS	-1.50477	0.000683559
1537	26512	INTS6	1.23801	0.000684186
1538	10963	STIP1	1.78499	0.000687458
1539	5243	ABCB1	4.85437	0.000687971
1540	400960	PCBP1-AS1	1.55154	0.000687972
1541	7776	ZNF236	-1.40224	0.000689555
1542	79710	MORC4	2.05447	0.000691993
1543	101927489	TCERG1L-AS1	4.65377	0.000697916
1544	133522	PPARGC1B	-2.0264	0.000697916
1545	80868	HCG4B	2.96929	0.000698833
1546	5891	MOK	1.69226	0.000702185
1547	5988	RFPL1	2.90358	0.000703282
1548	100130992	LOC100130992	1.20123	0.000703282
1549	692201	SNORD86	-1.44252	0.000703282
1550	441155	LOC441155	1.20386	0.000705772
1551	51186	WBP5	2.21547	0.000707951
1552	56342	PPAN	-1.26913	0.000707964
1553	401106	LINC00884	3.03184	0.000708188
1554	5481	PPID	1.65007	0.000716689
1555	387264	KRTAP5-1	1.76494	0.000717015
1556	27063	ANKRD1	1.44072	0.000718987
1557	96459	FNIP1	1.26263	0.000722823
1558	115004	MB21D1	1.67754	0.000724652
1559	85360	SYDE1	-1.86424	0.000724652
1560	84948	TIGD5	-1.73717	0.000725224
1561	8120	AP3B2	1.43303	0.000727556
1562	6505	SLC1A1	-1.91008	0.000731072
1563	388569	ZNF324B	-1.41073	0.000734555
1564	3777	KCNK3	2.6332	0.000735339
1565	43	ACHE	2.37002	0.000736272
1566	4602	MYB	-1.61818	0.000736445
1567	5335	PLCG1	-1.25374	0.000738349
1568	100132354	LINC01512	8.14293	0.000744598
1569	123879	DCUN1D3	2.21659	0.000744598
1570	113146	AHNAK2	1.34938	0.000744598
1571	7161	TP73	-2.4687	0.000746823
1572	3957	LGALS2	3.11111	0.000747351
1573	199720	GGN	2.40406	0.000749095
1574	7857	SCG2	3.17095	0.000751308
1575	89845	ABCC10	-1.5264	0.000752014
1576	101927040	LOC101927040	3.83737	0.000753273
1577	80312	TET1	-2.97414	0.000753307
1578	170463	SSBP4	-1.56167	0.000754409
1579	7289	TULP3	1.57524	0.000755744
1580	729614	FLJ37453	1.3465	0.000758041
1581	340390	KIAA1875	-2.08578	0.000758041
1582	100507099	FRY-AS1	3.44479	0.000760902
1583	646024	RAET1K	3.73852	0.000764804
1584	400110	ANKRD20A19P	6.64717	0.000765584
1585	55260	TMEM143	-1.67759	0.000765666
1586	64101	LRRC4	1.60074	0.000767798
1587	5198	PFAS	-1.47058	0.000780557
1588	654463	FER1L6	3.6248	0.00078182
1589	644794	LOC644794	1.55052	0.00078207
1590	441394	SUGT1P1	1.78791	0.000785399
1591	150082	LCA5L	2.25493	0.000786805
1592	11232	POLG2	-1.49369	0.000790777
1593	8013	NR4A3	4.25401	0.000790989
1594	100302183	MIR1825	-1.5821	0.000790989
1595	8609	KLF7	1.3845	0.000792116
1596	100124700	HOTAIR	-1.80856	0.000792402
1597	79075	DSCC1	-1.25828	0.000793749
1598	10750	GRAP	3.29899	0.000794167
1599	285643	KIF4B	-1.27569	0.000797425
1600	101928177	LOC101928177	4.37678	0.000801299
1601	79933	SYNPO2L	4.83235	0.00080275
1602	100506161	TAF1A-AS1	1.61855	0.000803469
1603	389816	LRRC26	-1.47012	0.000806441
1604	29114	TAGLN3	2.93025	0.000806738
1605	11072	DUSP14	1.22442	0.000807729
1606	5933	RBL1	-1.55072	0.000813129
1607	3589	IL11	3.70719	0.000814798
1608	57795	BRINP2	1.98116	0.000814798
1609	117283	IP6K3	3.75791	0.000819192
1610	22891	ZNF365	1.56116	0.0008224
1611	102465462	MIR6771	3.66713	0.00082378
1612	100289678	ZNF783	-1.39453	0.000827826
1613	729867	LOC729867	1.52699	0.00083009
1614	9563	H6PD	-1.28074	0.00083009
1615	5316	PKNOX1	1.63785	0.000832287
1616	101927767	LOC101927767	3.29128	0.000834973
1617	127253	TYW3	1.51051	0.000834973
1618	167681	PRSS35	2.76778	0.000840694
1619	100505666	LOC100505666	-1.54416	0.000843958
1620	56660	KCNK12	1.97389	0.000845337
1621	4792	NFKBIA	-2.27675	0.000851864
1622	339559	ZFP69	-1.5739	0.00085208
1623	100505624	GTF3C2-AS1	-1.20886	0.000855605
1624	154796	AMOT	-1.48304	0.000855605
1625	7128	TNFAIP3	-1.41254	0.000857336
1626	147040	KCTD11	1.60623	0.000859583
1627	7728	ZNF175	1.52646	0.000859583
1628	102465458	MIR6765	-1.94708	0.000861638
1629	55113	XKR8	-1.31198	0.000872056
1630	101928136	LINC01484	4.16147	0.000876686
1631	58484	NLRC4	3.2492	0.000877639
1632	7277	TUBA4A	1.3693	0.000877987
1633	3690	ITGB3	2.16394	0.000878393
1634	3311	HSPA7	11.1474	0.000879947
1635	342096	GOLGA6A	5.47662	0.000879947
1636	2565	GABRG1	4.31387	0.000879947
1637	84255	SLC37A3	-1.25385	0.000885347
1638	11180	WDR6	-1.74098	0.000885347
1639	256309	CCDC110	2.49449	0.000893357
1640	4314	MMP3	4.34201	0.000895967
1641	7442	TRPV1	-1.50804	0.000896054
1642	2669	GEM	5.29324	0.000896564
1643	10389	SCML2	-1.7452	0.000896564
1644	89846	FGD3	-1.89967	0.000896564
1645	4099	MAG	3.88076	0.000896953
1646	80336	PABPC1L	2.10216	0.000900094
1647	11264	PXMP4	-1.34157	0.000905977
1648	619279	ZNF704	-1.79555	0.000905977
1649	57692	MAGEE1	-2.56039	0.000906398
1650	101927311	LOC101927311	3.67857	0.000909349
1651	9841	ZBTB24	-1.48205	0.000911329
1652	2822	GPLD1	-1.3234	0.000912948
1653	8724	SNX3	1.49324	0.000913146
1654	25819	NOCT	1.88831	0.000914299
1655	27231	NMRK2	4.05768	0.000916019
1656	606293	KLKP1	3.72577	0.000916368
1657	2200	FBN1	-1.80724	0.000924895
1658	55811	ADCY10	3.25357	0.00092495
1659	3897	L1CAM	-1.43141	0.000926971
1660	286336	FAM78A	-2.41135	0.000930075
1661	2707	GJB3	1.66633	0.000932104
1662	79632	FAM184A	1.64792	0.000932104
1663	3988	LIPA	-1.31403	0.000932104
1664	283267	LINC00294	-1.61351	0.000932104
1665	400745	SH2D5	1.77128	0.000936753
1666	9056	SLC7A7	3.759	0.000940325
1667	145741	C2CD4A	2.48786	0.000940325
1668	105371810	LOC105371810	4.59708	0.000940644
1669	57687	VAT1L	-2.43087	0.000941837
1670	116844	LRG1	-2.7455	0.000944292
1671	10763	NES	1.37955	0.000945758
1672	11334	TUSC2	-1.20341	0.000949116
1673	376940	ZC3H6	1.50348	0.000955699
1674	54210	TREM1	4.61606	0.000958122
1675	100505783	OSER1-AS1	2.15693	0.000963646
1676	619189	SERINC4	1.21917	0.000963857
1677	255394	TCP11L2	2.46197	0.000964516
1678	400451	FAM174B	-1.73638	0.000964516
1679	79968	WDR76	-1.22973	0.000969399
1680	103344930	LINC01391	4.58021	0.000969673
1681	11317	RBPJL	3.66908	0.000973465
1682	100996573	LOC100996573	-2.20683	0.000977062
1683	255104	TMCO4	1.8277	0.00098516
1684	257358	LINC01366	4.30891	0.000985176
1685	102723750	LOC102723750	4.14001	0.000985176
1686	2209	FCGR1A	4.78289	0.000985186
1687	6019	RLN2	-2.10355	0.000985186
1688	25797	QPCT	1.46267	0.00098726
1689	3352	HTR1D	-1.75723	0.00098726
1690	139716	GAB3	3.54652	0.000991131
1691	1961	EGR4	6.41529	0.000993519
1692	375790	AGRN	-1.33809	0.000994245
1693	8604	SLC25A12	-1.45777	0.000996239
1694	4162	MCAM	1.92259	0.000998038
1695	23212	RRS1	-1.41005	0.00100543
1696	8521	GCM1	4.39796	0.00100565
1697	100507458	ZNF213-AS1	-1.3152	0.0010073
1698	285556	LOC285556	3.28394	0.00101492
1699	729522	AACSP1	4.0738	0.00101758
1700	5157	PDGFRL	-1.51193	0.00101841
1701	50651	SLC45A1	2.98298	0.00101889
1702	10726	NUDC	1.5897	0.00101916
1703	101926889	LOC101926889	2.99596	0.00102059
1704	102724646	LOC102724646	1.80048	0.00102146
1705	7345	UCHL1	2.93104	0.00102548
1706	105376060	LOC105376060	-2.03019	0.0010285
1707	22835	ZFP30	-1.24727	0.00102962
1708	102724064	LOC102724064	-1.34183	0.00103323
1709	23322	RPGRIP1L	-1.40184	0.00103527
1710	594855	CPLX3	4.62381	0.00103598
1711	7127	TNFAIP2	-1.80711	0.001038
1712	3560	IL2RB	1.7	0.00104335
1713	105371932	LOC105371932	1.60252	0.00104368
1714	152756	FAM218A	1.32378	0.00104955
1715	100422860	MIR4292	-2.19882	0.00105411
1716	91893	FDXACB1	-1.22011	0.0010597
1717	6095	RORA	2.52836	0.00106215
1718	494551	WEE2	3.54006	0.00106255
1719	100147744	RNU7-1	1.71702	0.00106393
1720	7100	TLR5	-2.10506	0.00106402
1721	136288	C7orf57	4.14832	0.00106616
1722	8087	FXR1	1.30095	0.00107088
1723	79612	NAA16	1.39719	0.00107606
1724	132160	PPM1M	1.57278	0.00107753
1725	10395	DLC1	-1.3507	0.00107951
1726	3687	ITGAX	4.21633	0.00108182
1727	147495	APCDD1	-1.55972	0.00108376
1728	3308	HSPA4	1.43727	0.00108868
1729	29933	GPR132	1.99969	0.00108893
1730	727910	TLCD2	1.63306	0.00108897
1731	6799	SULT1A2	1.90299	0.0010893
1732	118738	ZNF488	-1.58696	0.0010893
1733	283375	SLC39A5	-2.22883	0.0010893
1734	20	ABCA2	-1.72671	0.00109506
1735	223117	SEMA3D	-1.48542	0.00109625
1736	642846	LOC642846	-1.75153	0.00109625
1737	101927730	LOC101927730	2.54988	0.00109759
1738	8705	B3GALT4	-1.90602	0.0011016
1739	64900	LPIN3	-1.5106	0.00110432
1740	101928021	LOC101928021	2.68955	0.00111214
1741	127707	KLHDC7A	-3.69263	0.00111234
1742	5593	PRKG2	2.48642	0.00111492
1743	5754	PTK7	-1.44619	0.00111628
1744	8128	ST8SIA2	3.31494	0.00112269
1745	8111	GPR68	-1.28014	0.00112269
1746	8605	PLA2G4C	2.00676	0.00112422
1747	100874123	ZNRF3-AS1	4.00953	0.00112483
1748	4921	DDR2	2.13154	0.00113097
1749	192668	CYS1	2.72288	0.00114012
1750	102723356	ZFPM2-AS1	2.94312	0.001141
1751	5317	PKP1	-1.4121	0.00114196
1752	4773	NFATC2	1.37911	0.00114483
1753	6543	SLC8A2	4.04558	0.00115019
1754	5563	PRKAA2	1.89522	0.00115019
1755	353189	SLCO4C1	1.46107	0.00115471
1756	57458	TMCC3	1.48249	0.00115663
1757	100500901	MIR3928	5.52935	0.00115682
1758	105370295	LOC105370295	3.50496	0.00115984
1759	84958	SYTL1	1.21936	0.00116213
1760	3400	ID4	1.31897	0.00116327
1761	163081	ZNF567	-1.31394	0.00116352
1762	101928242	LOC101928242	2.81057	0.00116713
1763	492303	GEMIN8P4	4.01818	0.00116881
1764	105369201	LOC105369201	1.27245	0.00116916
1765	344838	PAQR9	3.79902	0.00116919
1766	100874107	MTUS2-AS1	3.98175	0.00117458
1767	114036	LINC00310	4.21829	0.0011766
1768	102465459	MIR6767	-2.98296	0.00118183
1769	652968	GATSL3	-1.48458	0.00118711
1770	653687	FAM226B	1.75062	0.00120209
1771	644945	KRT16P3	4.90671	0.00120422
1772	23401	FRAT2	-1.43462	0.00120422
1773	84939	MUM1	1.7145	0.00120473
1774	57677	ZFP14	-2.35561	0.00120735
1775	285193	DUSP28	1.41146	0.00121176
1776	645121	CCNI2	-1.29914	0.00121176
1777	84078	KBTBD7	-1.603	0.00121176
1778	2275	FHL3	1.33488	0.00121342
1779	642515	LOC642515	-1.69777	0.00121346
1780	81788	NUAK2	-1.36726	0.00121607
1781	92935	MARS2	-1.30884	0.00121744
1782	84077	C3orf20	3.49992	0.00122502
1783	102465465	MIR6776	-1.38767	0.00122675
1784	550112	UBA6-AS1	1.33981	0.00122706
1785	5138	PDE2A	3.41905	0.00123035
1786	159371	SLC35G1	-1.56138	0.00123183
1787	283284	IGSF22	2.45117	0.00123295
1788	1869	E2F1	-1.26049	0.00123835
1789	81562	LMAN2L	1.42638	0.00124006
1790	83872	HMCN1	-1.45431	0.00124136
1791	4558	TRNF	2.25791	0.00124342
1792	152206	CCDC13	4.05965	0.00125039
1793	8997	KALRN	-1.22222	0.00125039
1794	84824	FCRLA	4.9305	0.0012547
1795	124222	PAQR4	-1.47884	0.0012547
1796	9496	TBX4	3.50686	0.00126316
1797	26150	RIBC2	-2.19868	0.0012649
1798	283078	MKX	1.62866	0.00126656
1799	25802	LMOD1	2.99753	0.00127123
1800	10461	MERTK	1.26129	0.00127148
1801	23569	PADI4	2.51135	0.00128082
1802	150759	LINC00342	2.18169	0.00128115
1803	126306	JSRP1	3.66101	0.00128341
1804	102465536	MIR6890	-1.21223	0.00128599
1805	1059	CENPB	-1.24701	0.00129247
1806	100616329	MIR4700	-1.25047	0.00129247
1807	284408	ZNF790-AS1	1.54471	0.00129376
1808	730159	LOC730159	3.5003	0.00129408
1809	23119	HIC2	-1.26091	0.00129408
1810	1677	DFFB	-1.24896	0.00129476
1811	387763	C11orf96	5.14665	0.00129805
1812	220	ALDH1A3	-1.60098	0.00130351
1813	387921	NHLRC3	-1.39993	0.00130689
1814	100996713	LOC100996713	2.99381	0.00130819
1815	400986	ANKRD36C	1.38656	0.00130889
1816	728118	NUTM2A	2.09305	0.00131744
1817	4939	OAS2	-1.76715	0.00132017
1818	1944	EFNA3	-1.30401	0.00132037
1819	1195	CLK1	2.08541	0.00132076
1820	3908	LAMA2	5.48665	0.00132177
1821	387254	SLC7A5P2	1.43972	0.00132177
1822	56477	CCL28	-1.48461	0.00132177
1823	2354	FOSB	5.09976	0.001324
1824	79812	MMRN2	2.81905	0.001324
1825	29943	PADI1	2.42374	0.001324
1826	647042	GOLGA6L10	1.81263	0.00132993
1827	100506127	LOC100506127	-2.16237	0.00133435
1828	79160	LOC79160	4.02753	0.00133649
1829	286059	LOC286059	4.12802	0.00133826
1830	79686	LINC00341	3.76867	0.00134166
1831	135	ADORA2A	-1.89819	0.00134379
1832	27179	IL36A	4.29074	0.00135466
1833	100131496	LOC100131496	2.16692	0.00135522
1834	340485	ACER2	1.37572	0.00135522
1835	64094	SMOC2	-1.57935	0.00135903
1836	7473	WNT3	1.79438	0.00137206
1837	149647	FAM71A	3.72477	0.00137217
1838	56203	LMOD3	3.72477	0.00137217
1839	642280	ZNF876P	1.37818	0.00137995
1840	10794	ZNF460	1.4737	0.0013838
1841	245972	ATP6V0D2	4.57268	0.00139664
1842	4674	NAP1L2	1.84958	0.0013971
1843	100507642	LOC100507642	-2.15979	0.00139731
1844	493861	EID3	4.59929	0.00140578
1845	10598	AHSA1	1.30482	0.00141287
1846	56906	THAP10	1.21019	0.00142126
1847	10740	RFPL1S	2.64527	0.00142566
1848	1132	CHRM4	3.02603	0.00142667
1849	196743	PAOX	-1.52866	0.00142829
1850	619373	MBOAT4	2.477	0.00143825
1851	574414	PRR9	3.40629	0.00144088
1852	4804	NGFR	2.11962	0.0014423
1853	64072	CDH23	4.78403	0.00144399
1854	55124	PIWIL2	4.46315	0.00144982
1855	79541	OR2A4	4.04054	0.00145001
1856	347862	PDDC1	-1.23009	0.00145085
1857	25759	SHC2	1.38482	0.00145233
1858	55220	KLHDC8A	3.55167	0.00145469
1859	64147	KIF9	1.2545	0.00145502
1860	54734	RAB39A	5.19447	0.0014565
1861	23101	MCF2L2	2.38098	0.0014565
1862	220429	CTAGE10P	2.05156	0.0014565
1863	100506343	FAM212B-AS1	2.82193	0.00145758
1864	153020	RASGEF1B	3.71877	0.00146509
1865	3053	SERPIND1	3.547	0.00146523
1866	57710	KIAA1614	2.27084	0.00146636
1867	80318	GKAP1	1.76693	0.00146661
1868	2288	FKBP4	1.69354	0.00147069
1869	115123	2003-03-01	1.34692	0.00147095
1870	23024	PDZRN3	-1.24011	0.00147583
1871	1844	DUSP2	1.67398	0.00148591
1872	1244	ABCC2	2.14564	0.00148773
1873	83706	FERMT3	2.03523	0.00148861
1874	844	CASQ1	3.85201	0.00149361
1875	83604	TMEM47	3.51456	0.00149395
1876	55889	GOLGA6B	5.44938	0.00149506
1877	4585	MUC4	3.81024	0.00149783
1878	26140	TTLL3	1.98255	0.00151463
1879	401428	OR2A20P	2.85704	0.00151784
1880	101929705	LOC101929705	3.42484	0.00151887
1881	284498	C1orf167	1.39848	0.00152144
1882	79803	HPS6	-1.36677	0.00152713
1883	101929718	LOC101929718	-1.21609	0.00152932
1884	56985	ADPRM	1.55752	0.00153077
1885	84815	MGC12916	-2.25535	0.00153092
1886	64208	POPDC3	2.03529	0.001533
1887	169714	QSOX2	-1.27757	0.001539
1888	126364	LRRC25	3.3109	0.00154483
1889	728752	LOC728752	1.82214	0.00155393
1890	6528	SLC5A5	-1.52934	0.00155749
1891	101927021	LOC101927021	1.67015	0.00155817
1892	94158	CDRT15P1	-2.88861	0.00156361
1893	4091	SMAD6	-1.51904	0.00156693
1894	84074	QRICH2	1.78153	0.00157376
1895	25966	C2CD2	-1.22814	0.00157376
1896	360	AQP3	1.49505	0.00159
1897	80119	PIF1	-3.83085	0.00159391
1898	55247	NEIL3	-1.29905	0.00159949
1899	284067	C17orf105	3.48629	0.00160745
1900	1594	CYP27B1	1.33393	0.00160898
1901	81571	MIR600HG	-1.99065	0.00160898
1902	83983	TSSK6	1.43876	0.00161146
1903	101928062	LINC01481	1.39633	0.00161229
1904	729252	KRT16P1	4.79927	0.00161336
1905	6530	SLC6A2	3.48321	0.00161374
1906	102466878	MIR8078	3.56453	0.00161422
1907	22854	NTNG1	4.37325	0.00161485
1908	6404	SELPLG	2.87343	0.00161986
1909	114987	WDR31	1.62487	0.00161986
1910	8794	TNFRSF10C	1.82268	0.00162217
1911	8447	DOC2B	3.0492	0.00162389
1912	5972	REN	2.30083	0.00162389
1913	1663	DDX11	-1.29537	0.00162414
1914	26048	ZNF500	-1.42414	0.00163802
1915	51702	PADI3	1.85634	0.00164222
1916	100847004	MIR5188	6.59405	0.00164237
1917	100506747	LOC100506747	2.10187	0.00164237
1918	150681	OR6B3	3.90472	0.00164937
1919	414236	C10orf55	-1.35266	0.0016501
1920	1896	EDA	-1.40555	0.00165105
1921	728	C5AR1	4.98694	0.00166458
1922	286042	FAM86B3P	1.56662	0.00166535
1923	100129520	LOC100129520	4.69265	0.00166711
1924	101927136	LOC101927136	4.68946	0.00166926
1925	624	BDKRB2	2.37956	0.00167443
1926	641298	SMG1P1	1.40581	0.00168308
1927	7432	VIP	4.96333	0.00168477
1928	90527	DUOXA1	3.4718	0.00168477
1929	85378	TUBGCP6	-1.57966	0.00168553
1930	643542	LOC643542	2.34689	0.0016882
1931	102467080	LOC102467080	3.58004	0.00169256
1932	9562	MINPP1	1.31531	0.00170087
1933	84793	FOXD2-AS1	-2.14724	0.00170087
1934	4319	MMP10	7.22777	0.00170117
1935	102465498	MIR6830	1.98447	0.00170117
1936	51501	C11orf73	1.74999	0.00170294
1937	79070	KDELC1	-1.3473	0.00171797
1938	3798	KIF5A	4.54409	0.00171886
1939	111	ADCY5	-1.22482	0.00172401
1940	56246	MRAP	-1.49783	0.0017256
1941	3363	HTR7	1.798	0.00174281
1942	645644	FLJ42627	1.27807	0.001748
1943	8608	RDH16	-3.2898	0.00175223
1944	9668	ZNF432	1.26525	0.0017616
1945	5454	POU3F2	-1.91808	0.00176457
1946	100500811	MIR3621	-1.70403	0.00177841
1947	3269	HRH1	1.60958	0.00178353
1948	100526835	FPGT-TNNI3K	-1.76215	0.00180181
1949	55765	C1orf106	-2.30945	0.00180202
1950	387509	GPR153	-1.29036	0.00180718
1951	105370579	LOC105370579	1.85974	0.00180825
1952	9249	DHRS3	2.61727	0.00180936
1953	9173	IL1RL1	5.79545	0.0018097
1954	51225	ABI3	2.92712	0.00183798
1955	101927588	LOC101927588	3.38548	0.00185293
1956	7942	TFEB	1.49327	0.00185293
1957	1824	DSC2	1.20684	0.00185293
1958	84660	CCDC62	2.55545	0.00185339
1959	145864	HAPLN3	2.13251	0.00185339
1960	101060341	LOC101060341	4.09048	0.00185499
1961	4295	MLN	3.95216	0.00185832
1962	150737	TTC30B	-1.34145	0.001859
1963	9290	GPR55	3.89892	0.00187786
1964	57016	AKR1B10	2.39801	0.00187786
1965	56977	STOX2	1.39614	0.00187911
1966	11248	NXPH3	-1.60277	0.00187911
1967	55287	TMEM40	2.8777	0.00188168
1968	105373989	LOC105373989	-1.89179	0.00188386
1969	1474	CST6	1.99735	0.00188815
1970	4360	MRC1	4.92551	0.00190587
1971	253128	LINC00612	1.99625	0.00191732
1972	9330	GTF3C3	1.35798	0.00192671
1973	256536	TCERG1L	4.17927	0.00192844
1974	6703	SPRR2D	3.94974	0.00192893
1975	80728	ARHGAP39	-1.23079	0.00192987
1976	353497	POLN	-1.53903	0.0019354
1977	255798	SMCO1	3.7133	0.00193784
1978	134548	SOWAHA	-2.50701	0.00194715
1979	692212	SNORD99	-2.88776	0.00195838
1980	100506409	ELOVL2-AS1	-2.70347	0.00196391
1981	359821	MRPL42P5	2.25685	0.00197199
1982	9617	MTRF1	1.89134	0.00197345
1983	23533	PIK3R5	-2.24411	0.00198073
1984	119385	AGAP11	2.19679	0.0019848
1985	101927590	LINC01166	2.47295	0.00199314
1986	1183	CLCN4	1.4525	0.00200553
1987	85376	RIMBP3	-3.07456	0.00201594
1988	440081	DDX12P	-1.60402	0.00202417
1989	404037	HAPLN4	3.88196	0.00204366
1990	84690	SPATA22	2.91533	0.00204433
1991	9818	NUPL1	1.27025	0.00204433
1992	54626	HES2	-1.85107	0.00204433
1993	158055	C9orf163	-1.63973	0.00204799
1994	155368	WBSCR27	1.58508	0.00205848
1995	8676	STX11	1.38233	0.00205952
1996	102465456	MIR6761	3.13453	0.00206225
1997	84667	HES7	2.23066	0.00206292
1998	100271836	SMG1P3	1.41933	0.00206403
[truncated: 1,549 more rows]
