# Supplementary material for: Targeting mutant p53 with arsenic trioxide: A preclinical study focusing on triple negative breast cancer
Source: Transl Oncol. 2024 Jun 12;46:102025. doi: 10.1016/j.tranon.2024.102025 (PMC11225897; doi:10.1016/j.tranon.2024.102025)
Supplement: Supplementary file 2 [file mmc2.xlsx]

## Sheet: Suppl File 2_MDA-MB-468_DEGs by
Differentially expressed genes in MDA-MB-468 after ATO treament
	GeneID	Symbol	logFC	adj.P.Val
1	5366	PMAIP1	4.53034	1.89e-08
2	7422	VEGFA	3.23464	2.29e-08
3	23645	PPP1R15A	4.99236	2.29e-08
4	83667	SESN2	5.10554	2.29e-08
5	7296	TXNRD1	2.73131	2.29e-08
6	467	ATF3	6.08861	2.29e-08
7	81631	MAP1LC3B	3.06588	2.29e-08
8	8140	SLC7A5	2.36534	2.29e-08
9	26136	TES	3.21498	2.29e-08
10	23657	SLC7A11	6.22525	2.38e-08
11	1604	CD55	3.38665	2.38e-08
12	1491	CTH	4.99124	3.01e-08
13	6520	SLC3A2	2.67167	3.49e-08
14	8878	SQSTM1	2.11189	8.65e-08
15	84085	FBXO30	3.43961	8.65e-08
16	55122	AKIRIN2	2.49229	8.65e-08
17	441172	FLJ46906	4.77876	8.65e-08
18	84803	AGPAT9	4.1912	8.65e-08
19	2617	GARS	2.45549	8.65e-08
20	7779	SLC30A1	4.1618	8.65e-08
21	83931	STK40	2.56683	8.65e-08
22	80315	CPEB4	2.79633	8.65e-08
23	2730	GCLM	3.09469	8.65e-08
24	6509	SLC1A4	2.61987	8.65e-08
25	6809	STX3	2.41434	8.86e-08
26	4783	NFIL3	3.03841	8.86e-08
27	4084	MXD1	3.54706	8.92e-08
28	5277	PIGA	3.26187	1.19e-07
29	10912	GADD45G	5.51944	1.25e-07
30	140809	SRXN1	3.15984	1.25e-07
31	8408	ULK1	3.06991	1.25e-07
32	171586	ABHD3	2.7847	1.25e-07
33	899	CCNF	-3.02582	1.25e-07
34	221037	JMJD1C	3.42882	1.32e-07
35	80329	ULBP1	4.165	1.45e-07
36	10957	PNRC1	3.28332	1.49e-07
37	6548	SLC9A1	2.47584	1.49e-07
38	65117	RSRC2	2.38187	1.49e-07
39	55196	KIAA1551	2.96946	1.57e-07
40	571	BACH1	2.64453	1.57e-07
41	54800	KLHL24	3.05755	1.81e-07
42	2887	GRB10	2.72531	1.81e-07
43	8614	STC2	4.01483	1.86e-07
44	11221	DUSP10	4.25728	1.92e-07
45	7538	ZFP36	3.07329	1.92e-07
46	57761	TRIB3	3.81852	1.93e-07
47	9263	STK17A	2.46312	1.94e-07
48	80789	INTS5	-3.67783	1.94e-07
49	6016	RIT1	2.96432	2.03e-07
50	7494	XBP1	2.80861	2.03e-07
51	694	BTG1	2.72855	2.03e-07
52	10579	TACC2	2.66326	2.03e-07
53	2309	FOXO3	2.38382	2.03e-07
54	29123	ANKRD11	2.42909	2.18e-07
55	10797	MTHFD2	2.06186	2.18e-07
56	4780	NFE2L2	1.99226	2.2e-07
57	388	RHOB	3.03152	2.27e-07
58	64651	CSRNP1	3.10102	2.32e-07
59	5520	PPP2R2A	1.8698	2.42e-07
60	1054	CEBPG	2.07806	2.44e-07
61	55791	LRIF1	3.28727	2.57e-07
62	833	CARS	2.12759	2.69e-07
63	3725	JUN	3.03521	2.93e-07
64	90637	ZFAND2A	2.99512	2.93e-07
65	51099	ABHD5	2.37887	2.93e-07
66	8767	RIPK2	2.25306	2.93e-07
67	116496	FAM129A	2.15147	2.93e-07
68	2114	ETS2	2.0135	2.93e-07
69	51029	DESI2	1.87356	2.93e-07
70	23387	SIK3	1.83158	2.93e-07
71	3313	HSPA9	1.53032	2.93e-07
72	1026	CDKN1A	4.49547	3.08e-07
73	641339	ZNF674	3.70501	3.08e-07
74	29035	C16orf72	2.09725	3.25e-07
75	27	ABL2	3.65931	3.4e-07
76	133746	JMY	2.70099	3.4e-07
77	4651	MYO10	2.57514	3.4e-07
78	80176	SPSB1	3.37369	3.56e-07
79	26959	HBP1	2.25457	3.56e-07
80	22936	ELL2	2.60125	3.62e-07
81	641364	SLC7A11-AS1	5.91617	3.87e-07
82	1495	CTNNA1	1.85006	3.87e-07
83	9531	BAG3	4.16135	4.1e-07
84	23327	NEDD4L	2.91499	4.1e-07
85	5209	PFKFB3	2.54478	4.1e-07
86	9825	SPATA2	2.51182	4.1e-07
87	28996	HIPK2	2.33218	4.1e-07
88	80271	ITPKC	2.18457	4.1e-07
89	196	AHR	1.62505	4.1e-07
90	5155	PDGFB	-2.47852	4.1e-07
91	54541	DDIT4	3.42729	4.15e-07
92	51512	GTSE1	-2.28414	4.49e-07
93	51278	IER5	1.52984	4.61e-07
94	29948	OSGIN1	3.99012	4.78e-07
95	7320	UBE2B	1.72305	4.9e-07
96	6498	SKIL	2.15491	4.96e-07
97	153020	RASGEF1B	3.57997	5.11e-07
98	56204	FAM214A	3.40412	5.11e-07
99	9205	ZMYM5	2.4319	5.11e-07
100	10184	LHFPL2	2.17529	5.11e-07
101	25932	CLIC4	1.50968	5.11e-07
102	1452	CSNK1A1	1.47193	5.11e-07
103	6924	TCEB3	-1.6851	5.11e-07
104	51271	UBAP1	2.16994	5.29e-07
105	51526	OSER1	1.6707	5.55e-07
106	84775	ZNF607	-2.39096	5.69e-07
107	135112	NCOA7	2.48774	5.82e-07
108	9208	LRRFIP1	1.79932	5.82e-07
109	54498	SMOX	2.13693	5.96e-07
110	7316	UBC	2.63861	5.98e-07
111	10782	ZNF274	1.83882	6.1e-07
112	90	ACVR1	2.10361	6.12e-07
113	4253	CTAGE5	2.39579	6.29e-07
114	153241	CEP120	2.07107	6.39e-07
115	1456	CSNK1G3	2.06634	6.39e-07
116	1850	DUSP8	2.26313	6.42e-07
117	65986	ZBTB10	2.04846	6.54e-07
118	990	CDC6	1.68496	6.54e-07
119	7289	TULP3	1.97162	6.66e-07
120	347733	TUBB2B	2.70574	6.7e-07
121	3775	KCNK1	2.60167	6.7e-07
122	2908	NR3C1	1.85162	6.7e-07
123	7328	UBE2H	1.83591	6.7e-07
124	50628	GEMIN4	-2.42524	6.7e-07
125	2081	ERN1	3.41266	6.72e-07
126	400966	RGPD1	3.21138	6.72e-07
127	64863	METTL4	1.70314	6.87e-07
128	3269	HRH1	3.60345	6.89e-07
129	54626	HES2	-3.09075	7.07e-07
130	5621	PRNP	2.62421	7.11e-07
131	1545	CYP1B1	-2.73587	7.18e-07
132	79605	PGBD5	2.13411	7.41e-07
133	25929	GEMIN5	-1.96799	7.51e-07
134	837	CASP4	1.90636	7.86e-07
135	6249	CLIP1	1.67739	8e-07
136	3099	HK2	2.4005	8.1e-07
137	643246	MAP1LC3B2	2.70549	8.22e-07
138	8535	CBX4	2.0491	8.43e-07
139	2729	GCLC	2.54316	8.64e-07
140	9816	URB2	-2.91271	8.64e-07
141	60481	ELOVL5	1.29166	8.78e-07
142	11237	RNF24	1.80408	8.82e-07
143	5652	PRSS8	2.55434	8.88e-07
144	51187	RSL24D1	1.50146	8.97e-07
145	1316	KLF6	2.1322	9.05e-07
146	1843	DUSP1	3.69235	9.08e-07
147	6541	SLC7A1	1.81045	9.08e-07
148	6897	TARS	1.38958	9.08e-07
149	26994	RNF11	1.39047	9.21e-07
150	24147	FJX1	-2.67803	9.28e-07
151	27113	BBC3	3.23962	9.45e-07
152	57688	ZSWIM6	2.99909	9.45e-07
153	6782	HSPA13	2.28337	9.45e-07
154	7763	ZFAND5	1.82113	9.45e-07
155	10286	BCAS2	1.57174	9.45e-07
156	2673	GFPT1	1.49211	9.45e-07
157	23212	RRS1	-2.95636	9.45e-07
158	7803	PTP4A1	1.66586	9.59e-07
159	7150	TOP1	1.3605	9.6e-07
160	6310	ATXN1	2.42608	9.74e-07
161	374	AREG	5.02512	9.76e-07
162	4205	MEF2A	1.65077	9.81e-07
163	23135	KDM6B	2.93443	9.88e-07
164	400793	C1orf226	4.18191	1e-06
165	8795	TNFRSF10B	2.88938	1.01e-06
166	57161	PELI2	2.90368	1.02e-06
167	79365	BHLHE41	2.49489	1.02e-06
168	29968	PSAT1	1.68476	1.02e-06
169	11007	CCDC85B	2.81932	1.02e-06
170	57154	SMURF1	1.91537	1.03e-06
171	84000	TMPRSS13	1.51987	1.03e-06
172	203068	TUBB	-1.50735	1.03e-06
173	7673	ZNF222	3.46611	1.03e-06
174	7475	WNT6	-2.0926	1.03e-06
175	4929	NR4A2	3.63458	1.04e-06
176	85450	ITPRIP	2.72006	1.04e-06
177	23231	SEL1L3	1.80302	1.04e-06
178	4209	MEF2D	1.59478	1.04e-06
179	83641	FAM107B	2.62622	1.04e-06
180	338651	KRTAP5-AS1	3.56045	1.13e-06
181	2805	GOT1	1.80905	1.14e-06
182	644815	FAM83G	2.09828	1.14e-06
183	5597	MAPK6	1.61571	1.2e-06
184	5080	PAX6	2.09032	1.23e-06
185	1106	CHD2	3.01399	1.25e-06
186	399665	FAM102A	1.67904	1.26e-06
187	2717	GLA	1.79995	1.27e-06
188	11260	XPOT	1.56206	1.28e-06
189	57568	SIPA1L2	2.30595	1.28e-06
190	94107	TMEM203	-3.1542	1.32e-06
191	6502	SKP2	-2.54001	1.33e-06
192	81893	SLC7A5P1	4.2909	1.35e-06
193	7942	TFEB	2.58219	1.35e-06
194	54149	C21orf91	1.91899	1.36e-06
195	63027	SLC22A23	1.65036	1.36e-06
196	79047	KCTD15	1.5987	1.39e-06
197	49854	ZBTB21	2.26611	1.4e-06
198	57530	CGN	-1.94995	1.44e-06
199	154043	CNKSR3	2.94798	1.48e-06
200	3842	TNPO1	1.40568	1.48e-06
201	55355	HJURP	-1.75643	1.48e-06
202	9722	NOS1AP	4.17228	1.49e-06
203	91746	YTHDC1	1.46393	1.5e-06
204	54206	ERRFI1	3.07494	1.5e-06
205	374899	ZNF829	2.28561	1.5e-06
206	9314	KLF4	2.89313	1.51e-06
207	868	CBLB	2.86543	1.51e-06
208	4864	NPC1	2.17897	1.51e-06
209	22882	ZHX2	2.10298	1.51e-06
210	652995	UCA1	1.97117	1.51e-06
211	80824	DUSP16	1.84948	1.51e-06
212	339745	SPOPL	1.35559	1.51e-06
213	196996	GRAMD2	-2.25898	1.51e-06
214	9821	RB1CC1	2.05185	1.51e-06
215	3716	JAK1	1.25558	1.51e-06
216	51646	YPEL5	2.30193	1.53e-06
217	7280	TUBB2A	2.29057	1.53e-06
218	1839	HBEGF	4.66294	1.54e-06
219	54550	NECAB2	3.97903	1.54e-06
220	158219	TTC39B	2.45875	1.54e-06
221	84777	DLGAP1-AS2	3.37867	1.58e-06
222	5515	PPP2CA	1.34626	1.67e-06
223	23200	ATP11B	1.74485	1.68e-06
224	84146	ZNF644	1.56661	1.68e-06
225	26154	ABCA12	2.81765	1.68e-06
226	58190	CTDSP1	-2.69003	1.68e-06
227	3162	HMOX1	7.62258	1.69e-06
228	8476	CDC42BPA	1.38593	1.69e-06
229	23064	SETX	2.46494	1.7e-06
230	6301	SARS	1.45213	1.7e-06
231	153572	IRX2	-1.75871	1.73e-06
232	222584	FAM83B	2.65333	1.8e-06
233	10049	DNAJB6	1.69957	1.83e-06
234	3304	HSPA1B	6.49296	1.85e-06
235	4199	ME1	1.95366	1.85e-06
236	30836	DNTTIP2	1.54627	1.85e-06
237	3303	HSPA1A	6.41777	1.85e-06
238	8915	BCL10	1.99597	1.86e-06
239	7738	ZNF184	2.00892	1.87e-06
240	29761	USP25	1.52152	1.9e-06
241	196264	MPZL3	2.26335	1.91e-06
242	162989	DEDD2	3.71035	1.96e-06
243	1649	DDIT3	3.36812	1.96e-06
244	7702	ZNF143	1.78971	1.96e-06
245	10457	GPNMB	1.71939	1.96e-06
246	9253	NUMBL	1.68105	1.96e-06
247	23002	DAAM1	1.6397	1.96e-06
248	9819	TSC22D2	1.59778	1.96e-06
249	5495	PPM1B	1.4639	1.96e-06
250	10672	GNA13	1.45619	1.96e-06
251	51247	PAIP2	1.43111	1.96e-06
252	262	AMD1	-1.95243	1.96e-06
253	4800	NFYA	-2.42881	1.96e-06
254	79745	CLIP4	3.32279	1.96e-06
255	652	BMP4	-2.85457	1.96e-06
256	4616	GADD45B	2.0017	1.97e-06
257	26471	NUPR1	2.33283	2.03e-06
258	23764	MAFF	3.01022	2.08e-06
259	114880	OSBPL6	2.4166	2.08e-06
260	5292	PIM1	2.37543	2.08e-06
261	7403	KDM6A	2.12979	2.08e-06
262	2553	GABPB1	1.9875	2.08e-06
263	6674	SPAG1	1.89996	2.08e-06
264	29982	NRBF2	1.88205	2.08e-06
265	80854	SETD7	1.62726	2.08e-06
266	100499467	LINC00673	2.31735	2.11e-06
267	1477	CSTF1	-1.96446	2.14e-06
268	221393	ADGRF4	2.54657	2.17e-06
269	6478	SIAH2	2.16077	2.17e-06
270	253260	RICTOR	1.87052	2.17e-06
271	7159	TP53BP2	1.65926	2.17e-06
272	9761	MLEC	-1.91642	2.17e-06
273	3301	DNAJA1	1.79089	2.19e-06
274	79628	SH3TC2	-1.85039	2.19e-06
275	10105	PPIF	1.56431	2.2e-06
276	60685	ZFAND3	1.54508	2.27e-06
277	126792	B3GALT6	-1.97566	2.27e-06
278	54980	C2orf42	2.66288	2.28e-06
279	102465464	MIR6775	2.35271	2.28e-06
280	3337	DNAJB1	4.20987	2.36e-06
281	1647	GADD45A	2.57245	2.36e-06
282	56907	SPIRE1	1.97633	2.36e-06
283	4501	MT1X	3.34071	2.41e-06
284	167691	LCA5	1.91381	2.41e-06
285	81839	VANGL1	-1.65666	2.44e-06
286	9267	CYTH1	1.93099	2.47e-06
287	79697	C14orf169	-2.53733	2.47e-06
288	9993	DGCR2	-1.55046	2.52e-06
289	729857	RGPD2	3.26559	2.57e-06
290	9684	LRRC14	-2.23808	2.62e-06
291	25841	ABTB2	1.39118	2.64e-06
292	1196	CLK2	-2.55625	2.64e-06
293	7841	MOGS	-2.16174	2.66e-06
294	283267	LINC00294	-2.82496	2.68e-06
295	6004	RGS16	4.29076	2.7e-06
296	79919	C2orf54	-1.86867	2.7e-06
297	11080	DNAJB4	2.96365	2.78e-06
298	27071	DAPP1	2.89247	2.78e-06
299	57224	NHSL1	2.3525	2.78e-06
300	284207	METRNL	2.36297	2.8e-06
301	57142	RTN4	1.34504	2.82e-06
302	130271	PLEKHH2	2.14713	2.83e-06
303	23509	POFUT1	-1.81634	2.84e-06
304	5128	CDK17	1.74496	2.85e-06
305	79670	ZCCHC6	1.62685	2.85e-06
306	5581	PRKCE	2.4433	2.85e-06
307	9700	ESPL1	-2.99965	2.85e-06
308	7772	ZNF229	1.92688	2.86e-06
309	23210	JMJD6	2.44859	2.9e-06
310	57132	CHMP1B	1.7712	2.91e-06
311	6837	MED22	-1.57115	2.99e-06
312	146909	KIF18B	-3.06255	2.99e-06
313	100506658	OCLN	1.5123	3e-06
314	56180	MOSPD1	1.37032	3e-06
315	1831	TSC22D3	2.67291	3.01e-06
316	114789	SLC25A25	2.4772	3.02e-06
317	84124	ZNF394	1.57813	3.1e-06
318	55272	IMP3	-2.64996	3.13e-06
319	6790	AURKA	-1.61772	3.15e-06
320	1119	CHKA	1.28489	3.16e-06
321	440021	KRTAP5-2	3.6941	3.16e-06
322	101927559	CEBPB-AS1	1.64693	3.21e-06
323	100505994	LUCAT1	4.2543	3.26e-06
324	7718	ZNF165	2.29171	3.26e-06
325	113263	GLCCI1	1.94323	3.26e-06
326	7378	UPP1	1.9332	3.26e-06
327	84706	GPT2	1.54661	3.26e-06
328	79102	RNF26	-2.05648	3.26e-06
329	29841	GRHL1	1.71798	3.29e-06
330	9425	CDYL	1.58067	3.34e-06
331	490	ATP2B1	1.37348	3.35e-06
332	54465	ETAA1	-2.18599	3.35e-06
333	79094	CHAC1	3.6379	3.36e-06
334	4091	SMAD6	-3.07723	3.36e-06
335	687	KLF9	3.35613	3.41e-06
336	53918	PELO	2.06527	3.41e-06
337	22849	CPEB3	4.23984	3.43e-06
338	8543	LMO4	2.34712	3.43e-06
339	10241	CALCOCO2	2.07175	3.43e-06
340	23476	BRD4	1.73609	3.43e-06
341	9828	ARHGEF17	-1.8779	3.43e-06
342	7844	RNF103	1.5591	3.43e-06
343	221504	ZBTB9	-2.63219	3.45e-06
344	221468	TMEM217	2.49191	3.45e-06
345	9764	KIAA0513	2.75223	3.48e-06
346	8629	JRK	-2.45382	3.52e-06
347	93183	PIGM	-2.06805	3.52e-06
348	8061	FOSL1	4.45372	3.54e-06
349	4221	MEN1	-1.94573	3.56e-06
350	4155	MBP	1.43383	3.56e-06
351	11334	TUSC2	-2.12323	3.56e-06
352	3344	FOXN2	2.09037	3.59e-06
353	9975	NR1D2	2.00354	3.59e-06
354	400954	EML6	1.36547	3.63e-06
355	139285	AMER1	-2.73441	3.63e-06
356	9467	SH3BP5	1.71194	3.68e-06
357	2058	EPRS	1.20846	3.7e-06
358	10513	APPBP2	1.81104	3.72e-06
359	9181	ARHGEF2	1.81711	3.73e-06
360	54877	ZCCHC2	1.98685	3.73e-06
361	10569	SLU7	1.56171	3.73e-06
362	57703	CWC22	1.45775	3.73e-06
363	55521	TRIM36	3.67007	3.75e-06
364	401934	RNF223	2.12999	3.75e-06
365	3475	IFRD1	1.59424	3.8e-06
366	2531	KDSR	1.37327	3.8e-06
367	203547	VMA21	-2.05631	3.82e-06
368	80853	KDM7A	3.02065	3.84e-06
369	9525	VPS4B	1.2351	3.85e-06
370	79680	C22orf29	-3.17909	3.88e-06
371	4131	MAP1B	3.21141	3.89e-06
372	2050	EPHB4	-1.35419	3.93e-06
373	49856	WRAP73	-2.29441	3.95e-06
374	2512	FTL	2.59658	3.96e-06
375	54845	ESRP1	1.28555	3.98e-06
376	84687	PPP1R9B	-1.63189	3.98e-06
377	9693	RAPGEF2	2.09766	4e-06
378	3482	IGF2R	1.84042	4.02e-06
379	56342	PPAN	-2.71623	4.02e-06
380	64949	MRPS26	-1.52981	4.02e-06
381	51175	TUBE1	2.028	4.07e-06
382	9584	RBM39	1.66483	4.07e-06
383	6018	RLF	1.61501	4.07e-06
384	64786	TBC1D15	1.42985	4.08e-06
385	10331	B3GNT3	-1.42011	4.08e-06
386	139886	SPIN4	-1.59519	4.08e-06
387	92935	MARS2	-3.63765	4.08e-06
388	64693	CTAGE1	2.45931	4.08e-06
389	3619	INCENP	-2.21675	4.09e-06
390	79801	SHCBP1	-1.47043	4.11e-06
391	64386	MMP25	4.00831	4.12e-06
392	10221	TRIB1	2.11358	4.2e-06
393	9413	FAM189A2	2.58897	4.29e-06
394	23046	KIF21B	2.09703	4.29e-06
395	2632	GBE1	1.42347	4.47e-06
396	8202	NCOA3	1.61031	4.57e-06
397	56995	TULP4	1.87845	4.69e-06
398	91445	RNF185	1.70295	4.71e-06
399	9778	KIAA0232	1.82835	4.71e-06
400	23258	DENND5A	1.5501	4.71e-06
401	63925	ZNF335	1.41819	4.71e-06
402	4771	NF2	-1.39728	4.72e-06
403	23163	GGA3	-1.46786	4.78e-06
404	57325	CSRP2BP	-1.66299	4.8e-06
405	399726	CASC10	-2.14463	4.8e-06
406	100506963	TCEB3-AS1	-2.5449	4.8e-06
407	7057	THBS1	-2.97816	4.8e-06
408	692312	PPAN-P2RY11	-2.47372	4.8e-06
409	22837	COBLL1	1.49239	4.83e-06
410	55207	ARL8B	1.41776	4.9e-06
411	5822	PWP2	-1.67912	4.9e-06
412	27086	FOXP1	2.31224	4.91e-06
413	80267	EDEM3	-1.57983	4.97e-06
414	64843	ISL2	4.22671	4.99e-06
415	57621	ZBTB2	1.53527	4.99e-06
416	5033	P4HA1	1.88784	5.01e-06
417	100996307	LIPE-AS1	2.18747	5.04e-06
418	23769	FLRT1	4.82539	5.09e-06
419	9180	OSMR	1.71136	5.09e-06
420	55602	CDKN2AIP	1.62701	5.09e-06
421	147166	TRIM16L	2.04657	5.09e-06
422	83591	THAP2	2.26077	5.1e-06
423	101928841	LOC101928841	8.54367	5.15e-06
424	3628	INPP1	3.11821	5.15e-06
425	56977	STOX2	2.21415	5.15e-06
426	1605	DAG1	-2.39028	5.16e-06
427	387758	FIBIN	4.42786	5.16e-06
428	57630	SH3RF1	1.7526	5.16e-06
429	54101	RIPK4	-2.38995	5.16e-06
430	891	CCNB1	-2.41704	5.17e-06
431	11041	B4GAT1	-3.53013	5.26e-06
432	64759	TNS3	-2.05101	5.29e-06
433	85360	SYDE1	-2.32998	5.29e-06
434	64089	SNX16	2.03088	5.3e-06
435	22845	DOLK	-2.36739	5.3e-06
436	643836	ZFP62	-2.04405	5.33e-06
437	283991	UBALD2	1.57492	5.37e-06
438	51060	TXNDC12	1.35689	5.5e-06
439	51232	CRIM1	-1.32493	5.5e-06
440	25861	DFNB31	2.23919	5.59e-06
441	85453	TSPYL5	-2.16404	5.59e-06
442	7552	ZNF711	4.81541	5.68e-06
443	80264	ZNF430	2.47352	5.69e-06
444	54821	ERCC6L	-2.83122	5.69e-06
445	8793	TNFRSF10D	2.91263	5.75e-06
446	27291	R3HCC1L	1.4977	5.81e-06
447	7074	TIAM1	1.51177	5.83e-06
448	57549	IGSF9	-1.95442	5.85e-06
449	137075	CLDN23	-2.80961	5.87e-06
450	64288	ZSCAN31	1.99107	5.88e-06
451	284406	ZFP82	-1.9921	5.88e-06
452	219	ALDH1B1	-1.96803	5.97e-06
453	23429	RYBP	1.66407	6.02e-06
454	643977	FLJ32255	5.09824	6.1e-06
455	11054	OGFR	-1.48355	6.1e-06
456	23207	PLEKHM2	1.21287	6.19e-06
457	4097	MAFG	1.75309	6.23e-06
458	440354	SMG1P2	1.57405	6.23e-06
459	81610	FAM83D	-1.21093	6.23e-06
460	1747	DLX3	-2.09551	6.23e-06
461	123	PLIN2	1.25558	6.31e-06
462	3292	HSD17B1	-2.5491	6.31e-06
463	2059	EPS8	1.38522	6.34e-06
464	9824	ARHGAP11A	-1.62841	6.34e-06
465	5361	PLXNA1	-1.36798	6.38e-06
466	56261	GPCPD1	1.68912	6.47e-06
467	150468	CKAP2L	-1.87324	6.47e-06
468	8848	TSC22D1	2.01373	6.58e-06
469	7030	TFE3	1.4912	6.63e-06
470	133	ADM	2.98862	6.64e-06
471	7453	WARS	1.65908	6.69e-06
472	11191	PTENP1	2.00233	6.77e-06
473	6867	TACC1	1.40695	6.84e-06
474	84267	C9orf64	2.01643	6.85e-06
475	125206	SLC5A10	1.99879	6.85e-06
476	55503	TRPV6	1.26206	6.87e-06
477	5420	PODXL	-1.49592	6.87e-06
478	641298	SMG1P1	2.50111	6.88e-06
479	117143	TADA1	-2.58085	6.88e-06
480	4643	MYO1E	1.65945	6.98e-06
481	57505	AARS2	-1.45495	7e-06
482	84708	LNX1	2.39896	7.03e-06
483	102724159	LOC102724159	-1.71594	7.04e-06
484	1958	EGR1	4.9263	7.09e-06
485	50650	ARHGEF3	1.88216	7.09e-06
486	23235	SIK2	1.70786	7.22e-06
487	51582	AZIN1	1.36126	7.23e-06
488	8682	PEA15	1.35847	7.33e-06
489	1027	CDKN1B	-1.49051	7.33e-06
490	1746	DLX2	3.85645	7.4e-06
491	3097	HIVEP2	1.88905	7.4e-06
492	9592	IER2	1.62054	7.42e-06
493	23466	CBX6	-1.5017	7.46e-06
494	3669	ISG20	2.88709	7.52e-06
495	8139	GAN	1.84739	7.56e-06
496	8877	SPHK1	3.74772	7.57e-06
497	23095	KIF1B	1.71581	7.57e-06
498	6840	SVIL	1.44809	7.57e-06
499	8621	CDK13	1.32065	7.57e-06
500	5347	PLK1	-1.26064	7.57e-06
501	219844	HYLS1	-2.49991	7.57e-06
502	2702	GJA5	-3.42428	7.57e-06
503	132660	LIN54	1.48149	7.58e-06
504	153222	CREBRF	2.73092	7.58e-06
505	80222	TARS2	-1.54478	7.58e-06
506	80070	ADAMTS20	7.89846	7.64e-06
507	26145	IRF2BP1	-2.01318	7.68e-06
508	79836	LONRF3	3.10681	7.75e-06
509	9329	GTF3C4	1.24816	7.75e-06
510	57827	C6orf47	-1.3996	7.75e-06
511	55170	PRMT6	-1.95163	7.75e-06
512	80775	TMEM177	-4.45208	7.75e-06
513	29896	TRA2A	1.90569	7.8e-06
514	90120	C9orf69	-1.54171	7.8e-06
515	10135	NAMPT	1.36569	7.81e-06
516	5723	PSPH	1.8137	7.81e-06
517	688	KLF5	1.35136	7.96e-06
518	50640	PNPLA8	1.97323	8.01e-06
519	53637	S1PR5	-3.73117	8.04e-06
520	201292	TRIM65	-1.73653	8.1e-06
521	54492	NEURL1B	-1.79745	8.18e-06
522	8458	TTF2	-1.47995	8.2e-06
523	406	ARNTL	2.0919	8.23e-06
524	55971	BAIAP2L1	1.28741	8.23e-06
525	5728	PTEN	1.6019	8.25e-06
526	100289678	ZNF783	-2.71812	8.36e-06
527	2852	GPER1	4.46606	8.42e-06
528	26271	FBXO5	-1.53218	8.43e-06
529	9721	GPRIN2	-1.72367	8.49e-06
530	54704	PDP1	1.34215	8.53e-06
531	638	BIK	1.87408	8.6e-06
532	81848	SPRY4	3.06643	8.7e-06
533	2535	FZD2	-3.00839	8.79e-06
534	344887	LOC344887	6.49942	8.83e-06
535	84612	PARD6B	2.36992	8.87e-06
536	3326	HSP90AB1	1.41163	8.97e-06
537	29080	CCDC59	1.70281	8.97e-06
538	57649	PHF12	-1.99682	8.97e-06
539	101927550	LOC101927550	1.86421	8.98e-06
540	51320	MEX3C	1.45229	8.98e-06
541	55958	KLHL9	-1.59262	8.98e-06
542	51665	ASB1	-1.42772	9.01e-06
543	84230	LRRC8C	1.63724	9.02e-06
544	84975	MFSD5	-2.70996	9.09e-06
545	55287	TMEM40	2.36561	9.16e-06
546	101928868	LOC101928868	3.04114	9.23e-06
547	10866	HCP5	-2.88442	9.24e-06
548	54823	SWT1	2.10064	9.3e-06
549	51317	PHF21A	1.5528	9.31e-06
550	9479	MAPK8IP1	1.66719	9.33e-06
551	9223	MAGI1	1.69443	9.33e-06
552	390	RND3	1.61983	9.56e-06
553	64785	GINS3	1.21988	9.56e-06
554	100874107	MTUS2-AS1	8.52903	9.6e-06
555	83891	SNX25	1.75731	9.6e-06
556	9586	CREB5	5.0018	9.88e-06
557	2523	FUT1	2.06074	9.88e-06
558	440345	NPIPB4	2.26523	9.95e-06
559	284058	KANSL1	1.58249	1e-05
560	138151	NACC2	-1.4794	1e-05
561	26512	INTS6	1.63108	1.01e-05
562	6655	SOS2	1.59365	1.01e-05
563	79612	NAA16	2.15702	1.02e-05
564	8692	HYAL2	-2.63258	1.02e-05
565	79142	PHF23	-1.81813	1.02e-05
566	51244	CCDC174	1.77309	1.02e-05
567	3164	NR4A1	3.562	1.02e-05
568	89797	NAV2	1.49821	1.02e-05
569	222484	LNX2	1.29035	1.02e-05
570	23099	ZBTB43	2.7127	1.02e-05
571	23036	ZNF292	1.89121	1.02e-05
572	9929	JOSD1	1.23931	1.02e-05
573	127262	TPRG1L	-1.35066	1.02e-05
574	2625	GATA3	1.68704	1.03e-05
575	219699	UNC5B	1.27932	1.04e-05
576	114659	LRRC37B	2.3673	1.05e-05
577	56929	FEM1C	1.87215	1.05e-05
578	10466	COG5	1.2285	1.05e-05
579	3712	IVD	-1.65033	1.05e-05
580	79602	ADIPOR2	1.29872	1.05e-05
581	25976	TIPARP	2.2185	1.06e-05
582	22800	RRAS2	1.41506	1.06e-05
583	3908	LAMA2	3.10657	1.06e-05
584	1847	DUSP5	2.45153	1.06e-05
585	5783	PTPN13	1.53503	1.07e-05
586	7153	TOP2A	-2.11032	1.08e-05
587	9173	IL1RL1	7.33997	1.08e-05
588	123263	MTFMT	-2.23262	1.08e-05
589	79803	HPS6	-2.80744	1.09e-05
590	84969	TOX2	2.89286	1.1e-05
591	100507607	NPIPB9	2.40923	1.1e-05
592	387254	SLC7A5P2	3.07819	1.1e-05
593	79414	LRFN3	-2.12868	1.1e-05
594	4688	NCF2	4.34187	1.1e-05
595	123720	WHAMM	1.62064	1.1e-05
596	84722	PSRC1	-2.13586	1.1e-05
597	6794	STK11	-1.40836	1.11e-05
598	163227	ZNF100	2.24658	1.12e-05
599	79943	ZNF696	-2.97292	1.12e-05
600	9938	ARHGAP25	2.83797	1.13e-05
601	8609	KLF7	1.43474	1.13e-05
602	57834	CYP4F11	2.5229	1.13e-05
603	80304	C2orf44	-2.20424	1.14e-05
604	23529	CLCF1	2.70703	1.14e-05
605	10166	SLC25A15	-1.56275	1.15e-05
606	4494	MT1F	2.86981	1.15e-05
607	10808	HSPH1	2.84677	1.15e-05
608	1387	CREBBP	1.37406	1.15e-05
609	57665	RDH14	-1.63953	1.15e-05
610	25897	RNF19A	1.58194	1.15e-05
611	56257	MEPCE	-1.20598	1.16e-05
612	2976	GTF3C2	-1.34863	1.16e-05
613	101929709	LOC101929709	2.11214	1.17e-05
614	7321	UBE2D1	1.74215	1.17e-05
615	650	BMP2	-1.70263	1.17e-05
616	63939	FAM217B	-1.87317	1.18e-05
617	10021	HCN4	2.96091	1.19e-05
618	25816	TNFAIP8	1.51638	1.19e-05
619	4835	NQO2	1.2019	1.19e-05
620	10397	NDRG1	2.83418	1.19e-05
621	646626	LOC646626	2.0366	1.19e-05
622	150275	CCDC117	1.42091	1.19e-05
623	4850	CNOT4	1.39399	1.19e-05
624	84878	ZBTB45	-2.64796	1.19e-05
625	1995	ELAVL3	5.56257	1.2e-05
626	7439	BEST1	3.38143	1.2e-05
627	23141	ANKLE2	1.33766	1.2e-05
628	56980	PRDM10	1.50562	1.2e-05
629	55596	ZCCHC8	2.12385	1.21e-05
630	6314	ATXN7	1.69584	1.21e-05
631	25820	ARIH1	1.33852	1.21e-05
632	8799	PEX11B	-2.77635	1.21e-05
633	23283	CSTF2T	-1.56108	1.23e-05
634	119391	GSTO2	4.51823	1.23e-05
635	84619	ZGPAT	-1.43072	1.23e-05
636	653820	FAM72B	-1.56033	1.23e-05
637	9841	ZBTB24	-1.83779	1.26e-05
638	1859	DYRK1A	1.61053	1.26e-05
639	79753	SNIP1	1.37038	1.27e-05
640	90417	KNSTRN	-1.60195	1.27e-05
641	85480	TSLP	4.37687	1.28e-05
642	23462	HEY1	2.79372	1.28e-05
643	100505696	SH3BP5-AS1	1.60809	1.28e-05
644	100271836	SMG1P3	2.50965	1.28e-05
645	51669	SARAF	1.22841	1.29e-05
646	10758	TRAF3IP2	1.29354	1.3e-05
647	79913	ACTR5	-1.98495	1.3e-05
648	26778	SNORA70	-2.58927	1.3e-05
649	54985	HCFC1R1	2.09307	1.31e-05
650	9563	H6PD	-2.60743	1.31e-05
651	384	ARG2	1.22714	1.32e-05
652	415117	STX19	2.67754	1.33e-05
653	4773	NFATC2	1.83446	1.33e-05
654	105374860	LOC105374860	-2.50422	1.33e-05
655	84189	SLITRK6	-2.96286	1.33e-05
656	81566	CSRNP2	1.42521	1.34e-05
657	57462	KIAA1161	-1.80611	1.34e-05
658	23492	CBX7	-1.89636	1.34e-05
659	53354	PANK1	-2.49996	1.34e-05
660	3229	HOXC13	-2.09983	1.35e-05
661	8930	MBD4	1.89864	1.35e-05
662	3096	HIVEP1	1.80148	1.35e-05
663	64762	GAREM	1.75603	1.35e-05
664	23092	ARHGAP26	1.4771	1.35e-05
665	25940	FAM98A	-1.22412	1.37e-05
666	100506428	CBR3-AS1	2.0307	1.37e-05
667	7477	WNT7B	-1.49108	1.38e-05
668	56262	LRRC8A	1.46071	1.42e-05
669	6452	SH3BP2	1.51096	1.43e-05
670	9533	POLR1C	-2.23539	1.43e-05
671	56963	RGMA	-2.43964	1.45e-05
672	10443	N4BP2L2	1.32069	1.45e-05
673	100507290	ZNF865	-1.6982	1.46e-05
674	4139	MARK1	1.66896	1.46e-05
675	84002	B3GNT5	1.57371	1.47e-05
676	54838	WBP1L	-1.65617	1.47e-05
677	118738	ZNF488	-2.52273	1.48e-05
678	2310	FOXO3B	1.88732	1.48e-05
679	388115	C15orf52	-1.95884	1.49e-05
680	7087	ICAM5	-2.91916	1.49e-05
681	11070	TMEM115	-1.72525	1.49e-05
682	84628	NTNG2	6.18506	1.49e-05
683	114907	FBXO32	2.77297	1.5e-05
684	26973	CHORDC1	2.81499	1.51e-05
685	254240	BPIFC	7.0652	1.51e-05
686	57507	ZNF608	-1.52441	1.51e-05
687	55343	SLC35C1	-1.60711	1.51e-05
688	7980	TFPI2	-1.90078	1.52e-05
689	112574	SNX18	1.65831	1.52e-05
690	9837	GINS1	-1.4217	1.53e-05
691	3570	IL6R	6.39744	1.54e-05
692	283078	MKX	6.14637	1.54e-05
693	26524	LATS2	1.63442	1.54e-05
694	80739	C6orf25	3.54626	1.54e-05
695	58155	PTBP2	1.74474	1.55e-05
696	9334	B4GALT5	1.40176	1.56e-05
697	647859	LOC647859	1.64038	1.56e-05
698	84445	LZTS2	-1.57095	1.56e-05
699	8507	ENC1	-2.21374	1.56e-05
700	2444	FRK	1.72055	1.57e-05
701	100132247	NPIPB5	2.02383	1.58e-05
702	2886	GRB7	1.79224	1.58e-05
703	8481	OFD1	1.43834	1.58e-05
704	153769	SH3RF2	1.42652	1.58e-05
705	11180	WDR6	-1.77138	1.58e-05
706	388569	ZNF324B	-2.60649	1.58e-05
707	54532	USP53	1.90578	1.59e-05
708	101927171	LINC01564	6.17366	1.59e-05
709	2146	EZH2	1.21749	1.59e-05
710	55818	KDM3A	1.20364	1.59e-05
711	51272	BET1L	-1.48524	1.59e-05
712	101927151	LOC101927151	-1.95081	1.59e-05
713	2235	FECH	1.66119	1.59e-05
714	5016	OVGP1	2.80286	1.62e-05
715	78997	GDAP1L1	6.58774	1.62e-05
716	54407	SLC38A2	1.55832	1.62e-05
717	58515	SELK	1.32245	1.63e-05
718	728833	FAM72D	-1.49351	1.65e-05
719	663	BNIP2	1.51203	1.65e-05
720	8165	AKAP1	-1.72437	1.65e-05
721	808	CALM3	-1.31278	1.65e-05
722	6533	SLC6A6	1.94408	1.66e-05
723	26298	EHF	1.68633	1.66e-05
724	84759	PCGF1	1.51745	1.66e-05
725	84220	RGPD5	1.49131	1.66e-05
726	100507577	LOC100507577	1.26219	1.67e-05
727	59084	ENPP5	-2.89553	1.67e-05
728	59344	ALOXE3	5.57877	1.68e-05
729	1051	CEBPB	1.64725	1.68e-05
730	23710	GABARAPL1	1.55505	1.68e-05
731	51514	DTL	1.51216	1.69e-05
732	55219	TMEM57	1.29024	1.69e-05
733	10950	BTG3	1.22547	1.71e-05
734	4493	MT1E	3.50872	1.71e-05
735	890	CCNA2	-1.21153	1.71e-05
736	26227	PHGDH	1.26938	1.72e-05
737	117584	RFFL	1.20359	1.72e-05
738	162394	SLFN5	1.35079	1.72e-05
739	113730	KLHDC7B	3.22179	1.75e-05
740	5989	RFX1	1.42015	1.78e-05
741	221584	ZSCAN12P1	3.78949	1.79e-05
742	23426	GRIP1	1.80433	1.79e-05
743	170850	KCNG3	2.92924	1.79e-05
744	7286	TUFT1	1.88564	1.81e-05
745	2534	FYN	2.59612	1.82e-05
746	10979	FERMT2	1.32141	1.85e-05
747	220	ALDH1A3	-1.62435	1.86e-05
748	90102	PHLDB2	1.87539	1.86e-05
749	60468	BACH2	4.29809	1.86e-05
750	51429	SNX9	1.70296	1.86e-05
751	3399	ID3	-1.69528	1.88e-05
752	54899	PXK	2.09735	1.89e-05
753	23239	PHLPP1	1.79602	1.9e-05
754	25978	CHMP2B	1.34749	1.9e-05
755	79888	LPCAT1	-1.25889	1.92e-05
756	4052	LTBP1	1.20529	1.92e-05
757	64763	ZNF574	-1.66786	1.94e-05
758	100128338	FAM83H-AS1	-1.71401	1.95e-05
759	1818	DRD5P2	6.60973	1.95e-05
760	728323	LOC728323	1.76918	1.95e-05
761	11127	KIF3A	-1.39632	1.95e-05
762	57645	POGK	-1.5296	1.95e-05
763	5045	FURIN	1.33568	1.97e-05
764	1816	DRD5	5.76273	2e-05
765	113444	SMIM12	-1.521	2.02e-05
766	90485	ZNF835	-3.30302	2.02e-05
767	54784	ALKBH4	-2.20014	2.06e-05
768	91750	LIN52	1.23953	2.09e-05
769	79833	GEMIN6	-2.20605	2.09e-05
770	91653	BOC	1.97262	2.1e-05
771	5342	PLGLB2	2.55784	2.11e-05
772	55527	FEM1A	-1.71737	2.12e-05
773	348825	TPRXL	2.25473	2.13e-05
774	96459	FNIP1	2.18811	2.13e-05
775	2030	SLC29A1	-1.39539	2.13e-05
776	22835	ZFP30	-1.57066	2.13e-05
777	9960	USP3	1.21483	2.16e-05
778	3491	CYR61	-2.93029	2.16e-05
779	284996	RNF149	1.36788	2.17e-05
780	23081	KDM4C	1.55376	2.17e-05
781	100132354	LINC01512	7.1432	2.18e-05
782	5270	SERPINE2	3.96247	2.18e-05
783	79739	TTLL7	1.50918	2.18e-05
784	151887	CCDC80	-1.20881	2.18e-05
785	1874	E2F4	-1.29442	2.18e-05
786	83743	GRWD1	-1.38566	2.18e-05
787	79760	GEMIN7	-1.47785	2.18e-05
788	115416	MALSU1	-1.76634	2.18e-05
789	54948	MRPL16	-1.22447	2.18e-05
790	130574	LYPD6	-1.51331	2.18e-05
791	6422	SFRP1	-2.05003	2.18e-05
792	3206	HOXA10	-2.65078	2.18e-05
793	203197	C9orf91	1.38792	2.18e-05
794	9969	MED13	1.20102	2.18e-05
795	9394	HS6ST1	-1.57596	2.18e-05
796	55333	SYNJ2BP	-1.5167	2.19e-05
797	23150	FRMD4B	2.38158	2.22e-05
798	57037	ANKMY2	1.38274	2.23e-05
799	29923	HILPDA	-3.571	2.23e-05
800	554282	FAM72C	-1.47428	2.23e-05
801	23379	ICE1	-1.39851	2.23e-05
802	9858	PPP1R26	-1.58127	2.24e-05
803	7248	TSC1	1.47909	2.25e-05
804	84961	FBXL20	1.85506	2.28e-05
805	441381	LRRC24	-1.65312	2.28e-05
806	1836	SLC26A2	-1.93131	2.38e-05
807	27161	AGO2	1.64836	2.4e-05
808	79866	BORA	-1.49824	2.4e-05
809	8187	ZNF239	-2.10397	2.4e-05
810	727896	LOC727896	2.97436	2.4e-05
811	2329	FMO4	1.33935	2.4e-05
812	55199	FAM86C1	-1.6706	2.4e-05
813	9400	RECQL5	-1.42856	2.41e-05
814	27349	MCAT	-1.29355	2.42e-05
815	80201	HKDC1	7.01656	2.42e-05
816	80705	TSGA10	2.31022	2.43e-05
817	101060524	LOC101060524	6.08511	2.45e-05
818	2188	FANCF	-2.07486	2.45e-05
819	57522	SRGAP1	1.61995	2.48e-05
820	9663	LPIN2	1.242	2.48e-05
821	65083	NOL6	-1.23621	2.49e-05
822	113189	CHST14	-1.66396	2.49e-05
823	151473	SLC16A14	-1.95221	2.51e-05
824	1953	MEGF6	-1.36189	2.55e-05
825	374928	ZNF773	1.35989	2.55e-05
826	728741	NPIPB6	3.67879	2.55e-05
827	10260	DENND4A	1.66834	2.56e-05
828	27180	SIGLEC9	6.18984	2.56e-05
829	26035	GLCE	-1.72798	2.56e-05
830	400506	KNOP1	-1.64011	2.57e-05
831	3227	HOXC11	-2.74076	2.58e-05
832	81537	SGPP1	1.32457	2.6e-05
833	165257	C1QL2	4.81797	2.61e-05
834	6286	S100P	2.24406	2.61e-05
835	55552	ZNF823	1.27752	2.61e-05
836	23396	PIP5K1C	-1.25578	2.61e-05
837	9658	ZNF516	1.83214	2.63e-05
838	1195	CLK1	2.69725	2.64e-05
839	56243	KIAA1217	1.37337	2.65e-05
840	10209	EIF1	1.28514	2.65e-05
841	55586	MIOX	2.38702	2.67e-05
842	10904	BLCAP	-1.90784	2.69e-05
843	84895	FAM73B	-1.38541	2.7e-05
844	100500905	MIR3661	1.34082	2.7e-05
845	283373	ANKRD52	-1.45729	2.7e-05
846	55584	CHRNA9	6.24884	2.71e-05
847	9235	IL32	4.39263	2.71e-05
848	127544	RNF19B	1.23562	2.71e-05
849	644096	SDHAF1	-2.32854	2.71e-05
850	1540	CYLD	1.77303	2.73e-05
851	79710	MORC4	1.39522	2.73e-05
852	7151	TOP1P1	1.36761	2.73e-05
853	65983	GRAMD3	-1.73384	2.73e-05
854	1050	CEBPA	2.19799	2.74e-05
855	474384	F8A3	-1.77406	2.74e-05
856	27124	INPP5J	1.45883	2.75e-05
857	100526794	NT5C1B-RDH14	-1.55947	2.76e-05
858	79754	ASB13	-1.64847	2.77e-05
859	4247	MGAT2	-1.66082	2.78e-05
860	151507	MSL3P1	-1.70818	2.8e-05
861	126282	TNFAIP8L1	-2.11997	2.8e-05
862	79465	ULBP3	2.10891	2.8e-05
863	217	ALDH2	1.56373	2.81e-05
864	92421	CHMP4C	1.44747	2.81e-05
865	80219	COQ10B	1.38788	2.81e-05
866	85406	DNAJC14	-1.39129	2.81e-05
867	84912	SLC35B4	-1.66249	2.81e-05
868	27250	PDCD4	2.00183	2.81e-05
869	10926	DBF4	-1.32339	2.81e-05
870	5032	P2RY11	-2.11841	2.81e-05
871	80119	PIF1	-3.1967	2.81e-05
872	3759	KCNJ2	2.96263	2.82e-05
873	90627	STARD13	-1.53471	2.83e-05
874	80305	TRABD	-1.26628	2.83e-05
875	283870	BRICD5	-1.95331	2.83e-05
876	2353	FOS	6.76816	2.85e-05
877	51655	RASD1	5.86424	2.85e-05
878	102724105	ZNF528-AS1	1.83318	2.85e-05
879	10010	TANK	1.3706	2.85e-05
880	26043	UBXN7	1.68862	2.87e-05
881	9569	GTF2IRD1	1.3605	2.87e-05
882	51163	DBR1	-1.8354	2.87e-05
883	5744	PTHLH	3.33011	2.89e-05
884	27314	RAB30	1.40712	2.89e-05
885	201163	FLCN	1.51861	2.9e-05
886	11072	DUSP14	1.29866	2.9e-05
887	10144	FAM13A	1.91203	2.92e-05
888	10098	TSPAN5	1.59696	2.92e-05
889	54469	ZFAND6	1.28467	2.92e-05
890	23119	HIC2	-1.78932	2.99e-05
891	79447	PAGR1	-1.33132	2.99e-05
892	4299	AFF1	1.57015	3e-05
893	728	C5AR1	3.02345	3.02e-05
894	10902	BRD8	-1.65378	3.02e-05
895	55163	PNPO	-1.3706	3.02e-05
896	55229	PANK4	-1.46228	3.03e-05
897	3305	HSPA1L	5.5479	3.03e-05
898	8687	KRT38	2.45658	3.06e-05
899	9734	HDAC9	2.37528	3.06e-05
900	9711	KIAA0226	1.40819	3.06e-05
901	55662	HIF1AN	-1.32256	3.06e-05
902	4092	SMAD7	1.43075	3.08e-05
903	60559	SPCS3	-1.54574	3.08e-05
904	81577	GFOD2	-1.62869	3.08e-05
905	8900	CCNA1	3.49166	3.12e-05
906	57473	ZNF512B	-1.72802	3.12e-05
907	3587	IL10RA	7.33343	3.12e-05
908	283487	LINC00346	3.93015	3.12e-05
909	11273	ATXN2L	1.39989	3.12e-05
910	26511	CHIC2	1.53591	3.13e-05
911	26010	SPATS2L	1.22272	3.16e-05
912	64789	EXO5	-1.3036	3.16e-05
913	9294	S1PR2	-1.47772	3.16e-05
914	100124700	HOTAIR	-2.15817	3.16e-05
915	162515	SLC16A11	4.8171	3.18e-05
916	9043	SPAG9	1.29662	3.19e-05
917	2760	GM2A	-1.34461	3.23e-05
918	55143	CDCA8	-1.44367	3.24e-05
919	153364	MBLAC2	-1.98406	3.26e-05
920	4330	MN1	-2.12969	3.26e-05
921	2706	GJB2	2.64018	3.28e-05
922	25885	POLR1A	-1.28357	3.28e-05
923	9943	OXSR1	1.26854	3.31e-05
924	80709	AKNA	1.54628	3.34e-05
925	147495	APCDD1	-3.03514	3.34e-05
926	63874	ABHD4	1.69709	3.35e-05
927	636	BICD1	1.99371	3.35e-05
928	10849	CD3EAP	-1.25453	3.35e-05
929	6477	SIAH1	1.35005	3.36e-05
930	63943	FKBPL	-1.87914	3.36e-05
931	54556	ING3	1.54665	3.38e-05
932	57162	PELI1	2.0184	3.38e-05
933	6839	SUV39H1	-1.74311	3.42e-05
934	149420	PDIK1L	-1.88509	3.43e-05
935	3228	HOXC12	-2.68183	3.44e-05
936	80216	ALPK1	1.54693	3.45e-05
937	9203	ZMYM3	-1.29084	3.46e-05
938	84926	SPRYD3	-1.33317	3.48e-05
939	399694	SHC4	3.89835	3.48e-05
940	59274	MESDC1	-1.55855	3.52e-05
941	6821	SUOX	-2.80498	3.52e-05
942	286207	C9orf117	-2.19838	3.52e-05
943	23086	EXPH5	1.77563	3.52e-05
944	57685	CACHD1	1.38957	3.52e-05
945	9717	SEC14L5	-2.32677	3.52e-05
946	134353	LSM11	-1.48997	3.52e-05
947	284323	ZNF780A	-1.50209	3.52e-05
948	144402	CPNE8	1.44671	3.52e-05
949	728734	NPIPB8	2.38772	3.55e-05
950	64864	RFX7	1.34966	3.55e-05
951	55034	MOCOS	1.26702	3.56e-05
952	283551	LINC01588	1.95103	3.58e-05
953	196483	EEF2KMT	-1.31237	3.58e-05
954	102465488	MIR6814	-2.75786	3.59e-05
955	134957	STXBP5	1.61524	3.6e-05
956	121512	FGD4	1.86367	3.6e-05
957	3320	HSP90AA1	1.33034	3.6e-05
958	5468	PPARG	1.67847	3.62e-05
959	56160	NDNL2	1.87122	3.62e-05
960	22822	PHLDA1	1.65228	3.62e-05
961	1678	TIMM8A	-1.40659	3.65e-05
962	130916	MTERF4	-1.29788	3.65e-05
963	23759	PPIL2	-1.25865	3.66e-05
964	91369	ANKRD40	-1.23927	3.67e-05
965	57479	PRR12	-1.80539	3.69e-05
966	3955	LFNG	-3.81176	3.71e-05
967	6536	SLC6A9	1.36641	3.74e-05
968	101928433	LOC101928433	2.15475	3.75e-05
969	1371	CPOX	-1.28361	3.75e-05
970	768211	RELL1	1.78254	3.75e-05
971	9304	SNORD22	-3.05704	3.77e-05
972	10725	NFAT5	1.63337	3.8e-05
973	30000	TNPO2	-1.38329	3.8e-05
974	692201	SNORD86	-1.68546	3.82e-05
975	64132	XYLT2	-2.07844	3.84e-05
976	170959	ZNF431	1.53618	3.84e-05
977	9877	ZC3H11A	1.26498	3.88e-05
978	26291	FGF21	7.21057	3.92e-05
979	55145	THAP1	1.73999	3.93e-05
980	55208	DCUN1D2	1.30389	3.96e-05
981	673	BRAF	1.24812	3.96e-05
982	57476	GRAMD1B	2.09984	3.97e-05
983	84892	POMGNT2	-1.89741	3.98e-05
984	266655	LINC00094	-1.43373	3.99e-05
985	9363	RAB33A	5.08288	4.03e-05
986	10954	PDIA5	-1.7053	4.03e-05
987	10090	UST	1.34838	4.03e-05
988	80004	ESRP2	-1.33375	4.03e-05
989	3273	HRG	6.5279	4.06e-05
990	79714	CCDC51	-1.52378	4.06e-05
991	101927759	LOC101927759	4.19441	4.06e-05
992	85457	CIPC	-1.81329	4.06e-05
993	5138	PDE2A	5.96167	4.09e-05
994	10825	NEU3	-2.33979	4.1e-05
995	1827	RCAN1	2.28871	4.13e-05
996	101927354	LOC101927354	4.33325	4.14e-05
997	9836	LCMT2	-1.92057	4.14e-05
998	6492	SIM1	-1.62654	4.17e-05
999	5097	PCDH1	1.31314	4.17e-05
1000	79924	ADM2	2.17223	4.2e-05
1001	27107	ZBTB11	1.3578	4.24e-05
1002	115123	2003-03-01	1.81479	4.25e-05
1003	404217	CTXN1	-1.62456	4.27e-05
1004	26579	MYEOV	-1.98485	4.28e-05
1005	64599	GIGYF1	-1.70136	4.33e-05
1006	10629	TAF6L	-1.44438	4.37e-05
1007	54619	CCNJ	-1.56333	4.43e-05
1008	3428	IFI16	3.56531	4.44e-05
1009	9709	HERPUD1	2.18874	4.44e-05
1010	157247	MGC27345	-1.58151	4.44e-05
1011	9668	ZNF432	1.49607	4.44e-05
1012	51302	CYP39A1	1.68445	4.46e-05
1013	9753	ZSCAN12	-1.54058	4.47e-05
1014	28951	TRIB2	-1.37144	4.49e-05
1015	102659353	THRIL	-1.50726	4.5e-05
1016	56652	C10orf2	-1.75013	4.52e-05
1017	339448	C1orf174	-1.94403	4.52e-05
1018	677838	SNORA61	-2.87889	4.52e-05
1019	4502	MT2A	2.25241	4.55e-05
1020	166929	SGMS2	1.71476	4.55e-05
1021	399473	SPRED3	3.92143	4.56e-05
1022	3214	HOXB4	-2.90099	4.57e-05
1023	135932	TMEM139	-1.96348	4.62e-05
1024	8534	CHST1	5.63125	4.63e-05
1025	55347	ABHD10	-1.30686	4.63e-05
1026	26037	SIPA1L1	1.26974	4.67e-05
1027	64061	TSPYL2	1.98312	4.74e-05
1028	29777	ABT1	-1.4085	4.74e-05
1029	23304	UBR2	1.43127	4.79e-05
1030	6376	CX3CL1	1.30367	4.79e-05
1031	55435	AP1AR	1.74229	4.86e-05
1032	55916	NXT2	1.71189	4.86e-05
1033	23117	NPIPB3	2.02702	4.86e-05
1034	9895	TECPR2	-1.59689	4.87e-05
1035	27301	APEX2	-1.38634	4.89e-05
1036	1131	CHRM3	1.39746	4.93e-05
1037	9021	SOCS3	1.99793	4.95e-05
1038	26149	ZNF658	-2.13858	4.95e-05
1039	64333	ARHGAP9	4.72393	5.06e-05
1040	9903	KLHL21	1.26947	5.07e-05
1041	27145	FILIP1	5.56721	5.07e-05
1042	493812	HCG11	-1.56398	5.08e-05
1043	3579	CXCR2	6.104	5.17e-05
1044	101927117	PLCG1-AS1	1.30505	5.17e-05
1045	1945	EFNA4	-1.99096	5.22e-05
1046	2669	GEM	4.25298	5.22e-05
1047	4067	LYN	1.54993	5.22e-05
1048	9754	STARD8	-2.40313	5.24e-05
1049	257068	PLCXD2	3.03261	5.24e-05
1050	10963	STIP1	1.3548	5.24e-05
1051	54627	MAP10	-2.54162	5.26e-05
1052	114757	CYGB	4.01394	5.27e-05
1053	965	CD58	1.44057	5.35e-05
1054	116	ADCYAP1	-2.01271	5.4e-05
1055	474383	F8A2	-1.60226	5.4e-05
1056	1959	EGR2	5.76327	5.44e-05
1057	26094	DCAF4	-1.71613	5.44e-05
1058	8493	PPM1D	1.34106	5.47e-05
1059	83699	SH3BGRL2	1.32296	5.47e-05
1060	347862	PDDC1	-1.61842	5.47e-05
1061	4750	NEK1	1.43247	5.49e-05
1062	100874323	HOXA10-AS	-2.305	5.5e-05
1063	23548	TTC33	1.24591	5.53e-05
1064	140838	NANP	-1.79032	5.53e-05
1065	11279	KLF8	-1.56054	5.54e-05
1066	492303	GEMIN8P4	2.46523	5.55e-05
1067	5343	PLGLB1	2.49661	5.57e-05
1068	3149	HMGB3	-1.38391	5.59e-05
1069	221336	BEND6	1.77648	5.62e-05
1070	90649	ZNF486	1.87634	5.64e-05
1071	10482	NXF1	1.63234	5.69e-05
1072	79663	HSPBAP1	1.28314	5.69e-05
1073	89846	FGD3	-1.67074	5.69e-05
1074	80262	C16orf70	-1.501	5.69e-05
1075	102465459	MIR6767	-2.76665	5.75e-05
1076	10978	CLP1	-1.48683	5.77e-05
1077	5457	POU4F1	-1.76145	5.77e-05
1078	5311	PKD2	-1.94944	5.78e-05
1079	2119	ETV5	1.96647	5.8e-05
1080	101929069	GS1-120K12.4	5.3641	5.81e-05
1081	55608	ANKRD10	1.45009	5.85e-05
1082	5332	PLCB4	1.22062	5.91e-05
1083	284349	ZNF283	-1.23856	5.91e-05
1084	613037	LOC613037	2.18438	5.92e-05
1085	1644	DDC	1.67935	5.95e-05
1086	51313	FAM198B	-2.3034	5.95e-05
1087	440515	ZNF506	1.45448	5.96e-05
1088	6621	SNAPC4	-1.58767	5.97e-05
1089	56052	ALG1	-1.25785	6.05e-05
1090	6830	SUPT6H	1.22408	6.06e-05
1091	54941	RNF125	2.49418	6.07e-05
1092	4001	LMNB1	-1.20475	6.13e-05
1093	56675	NRIP3	1.74095	6.14e-05
1094	8871	SYNJ2	1.47235	6.15e-05
1095	83594	NUDT12	-1.63696	6.19e-05
1096	90233	ZNF551	-1.28848	6.24e-05
1097	9497	SLC4A7	1.42412	6.26e-05
1098	5509	PPP1R3D	-1.69841	6.42e-05
1099	7737	RNF113A	1.41694	6.47e-05
1100	84447	SYVN1	-1.36644	6.47e-05
1101	22943	DKK1	-2.70888	6.47e-05
1102	9860	LRIG2	-1.68856	6.54e-05
1103	9572	NR1D1	3.53253	6.57e-05
1104	79694	MANEA	-1.41105	6.57e-05
1105	1820	ARID3A	1.77734	6.57e-05
1106	154214	RNF217	1.59978	6.61e-05
1107	477	ATP1A2	5.67552	6.63e-05
1108	147841	SPC24	-2.03885	6.68e-05
1109	25973	PARS2	-2.56713	6.68e-05
1110	163050	ZNF564	-1.84922	6.7e-05
1111	131870	NUDT16	-1.4118	6.72e-05
1112	4907	NT5E	-1.44043	6.72e-05
1113	55794	DDX28	-2.12236	6.73e-05
1114	3658	IREB2	-1.32716	6.74e-05
1115	27289	RND1	3.71488	6.74e-05
1116	6386	SDCBP	1.39842	6.75e-05
1117	80737	VWA7	1.92247	6.78e-05
1118	401145	CCSER1	1.99163	6.78e-05
1119	80818	ZNF436	1.67227	6.79e-05
1120	29074	MRPL18	1.70483	6.8e-05
1121	284098	PIGW	-1.62786	6.8e-05
1122	163732	CITED4	-1.7446	6.8e-05
1123	1241	LTB4R	-2.86753	6.85e-05
1124	6095	RORA	4.29888	6.91e-05
1125	101928062	LINC01481	2.45676	6.94e-05
1126	64412	GZF1	1.33817	7.05e-05
1127	9601	PDIA4	-1.32444	7.05e-05
1128	1842	ECM2	5.38922	7.06e-05
1129	51503	CWC15	-1.5431	7.07e-05
1130	27079	RPUSD2	-2.29572	7.07e-05
1131	552889	ATXN7L3B	-1.4499	7.08e-05
1132	105378948	LOC105378948	2.25699	7.08e-05
1133	57799	RAB40C	-1.38943	7.08e-05
1134	121260	SLC15A4	-1.47981	7.11e-05
1135	29940	DSE	1.68753	7.18e-05
1136	79658	ARHGAP10	1.49303	7.18e-05
1137	220992	ZNF485	-1.87699	7.2e-05
1138	150737	TTC30B	-2.43574	7.22e-05
1139	101928994	LOC101928994	6.45427	7.25e-05
1140	4245	MGAT1	-1.24977	7.27e-05
1141	89890	KBTBD6	-1.86631	7.28e-05
1142	441155	LOC441155	1.42747	7.28e-05
1143	55830	GLT8D1	-1.26168	7.28e-05
1144	55323	LARP6	2.42288	7.31e-05
1145	5869	RAB5B	-1.43806	7.32e-05
1146	54971	BANP	2.23628	7.34e-05
1147	101927021	LOC101927021	1.34904	7.34e-05
1148	100505741	SPATA1	2.11602	7.41e-05
1149	1364	CLDN4	1.27643	7.43e-05
1150	9278	ZBTB22	-1.41074	7.45e-05
1151	25903	OLFML2B	5.77501	7.5e-05
1152	149041	RC3H1	1.67098	7.5e-05
1153	25880	TMEM186	-1.55914	7.54e-05
1154	51378	ANGPT4	3.80599	7.57e-05
1155	6302	TSPAN31	1.33169	7.6e-05
1156	9301	SNORD27	-3.40859	7.69e-05
1157	55039	TRMT12	-1.50585	7.69e-05
1158	729540	RGPD6	1.37094	7.86e-05
1159	7748	ZNF195	1.21617	7.86e-05
1160	6404	SELPLG	5.0531	7.88e-05
1161	79830	ZMYM1	-1.61567	7.94e-05
1162	124961	ZFP3	-1.92064	7.99e-05
1163	23012	STK38L	1.68587	8.02e-05
1164	26770	SNORD79	-3.66359	8.07e-05
1165	105373311	LOC105373311	2.89066	8.14e-05
1166	55501	CHST12	-2.02828	8.14e-05
1167	1950	EGF	2.20305	8.14e-05
1168	100131378	C11orf91	3.51314	8.14e-05
1169	100303755	PET117	-1.42532	8.14e-05
1170	390561	HERC2P10	2.48339	8.17e-05
1171	81931	ZNF93	1.36951	8.17e-05
1172	23341	DNAJC16	-1.6722	8.18e-05
1173	256051	ZNF549	-1.7861	8.2e-05
1174	7855	FZD5	-1.46624	8.23e-05
1175	4846	NOS3	6.98637	8.25e-05
1176	124222	PAQR4	-1.20627	8.27e-05
1177	100505633	LINC01133	1.33716	8.35e-05
1178	96764	TGS1	1.32277	8.39e-05
1179	1877	E4F1	-1.24078	8.4e-05
1180	387787	LIPT2	-2.16722	8.42e-05
1181	125170	MIEF2	-1.90073	8.43e-05
1182	286827	TRIM59	-1.45277	8.44e-05
1183	112399	EGLN3	-1.3606	8.45e-05
1184	1960	EGR3	6.29653	8.47e-05
1185	133619	PRRC1	-1.41882	8.47e-05
1186	58487	CREBZF	-1.45319	8.48e-05
1187	93587	TRMT10A	1.26223	8.65e-05
1188	2308	FOXO1	1.86625	8.73e-05
1189	133522	PPARGC1B	-2.46817	8.73e-05
1190	55775	TDP1	-1.32461	8.74e-05
1191	102724428	LOC102724428	1.26469	8.77e-05
1192	219539	YPEL4	2.72022	8.81e-05
1193	493861	EID3	5.27554	8.84e-05
1194	161882	ZFPM1	1.41516	8.84e-05
1195	51307	FAM53C	1.35248	8.84e-05
1196	10252	SPRY1	-1.80494	8.84e-05
1197	9302	SNORD26	-3.0867	8.84e-05
1198	79727	LIN28A	5.64583	8.85e-05
1199	54742	LY6K	1.94717	8.86e-05
1200	100505624	GTF3C2-AS1	-1.307	8.86e-05
1201	22843	PPM1E	1.95282	8.91e-05
1202	55634	KRBOX4	1.33567	8.91e-05
1203	57158	JPH2	-1.37159	8.95e-05
1204	285973	ATG9B	5.73038	8.98e-05
1205	8844	KSR1	1.68694	8.98e-05
1206	27074	LAMP3	1.47728	9.01e-05
1207	79746	ECHDC3	-3.00623	9.01e-05
1208	100287896	LOC100287896	-1.88461	9.01e-05
1209	54455	FBXO42	1.49324	9.03e-05
1210	1164	CKS2	-1.46843	9.04e-05
1211	55326	AGPAT5	1.617	9.08e-05
1212	10081	PDCD7	-1.5175	9.09e-05
1213	7358	UGDH	1.40618	9.14e-05
1214	57594	HOMEZ	-1.40631	9.28e-05
1215	5997	RGS2	1.43715	9.3e-05
1216	55603	FAM46A	1.41539	9.3e-05
1217	9122	SLC16A4	2.14417	9.31e-05
1218	80714	PBX4	1.96961	9.34e-05
1219	56253	CRTAM	6.22562	9.39e-05
1220	346171	ZFP57	2.65077	9.39e-05
1221	646508	FAM90A27P	6.26848	9.4e-05
1222	285556	LOC285556	4.2202	9.41e-05
1223	79635	CCDC121	2.8167	9.59e-05
1224	126695	KDF1	-1.24069	9.59e-05
1225	1183	CLCN4	1.9561	9.61e-05
1226	26774	SNORD80	-2.48704	9.61e-05
1227	91433	RCCD1	-1.5585	9.65e-05
1228	259266	ASPM	-1.42832	9.68e-05
1229	388969	C2orf68	-1.31418	9.69e-05
1230	114822	RHPN1	-1.47498	9.76e-05
1231	9120	SLC16A6	-1.97129	9.78e-05
1232	83648	FAM167A	5.22337	9.78e-05
1233	10461	MERTK	1.90727	9.79e-05
1234	440465	BAIAP2-AS1	-1.43275	9.79e-05
1235	27101	CACYBP	1.36406	9.79e-05
1236	9919	SEC16A	1.40209	9.94e-05
1237	79158	GNPTAB	-1.34937	9.94e-05
1238	65078	RTN4R	-1.57885	9.94e-05
1239	388650	FAM69A	-1.23668	9.95e-05
1240	8907	AP1M1	-1.2581	9.99e-05
1241	9750	FAM65B	-1.97729	0.000100456
1242	122961	ISCA2	-1.3948	0.000100847
1243	494470	RNF165	1.38944	0.000101597
1244	51343	FZR1	-1.3697	0.000102271
1245	10804	GJB6	4.62882	0.000102702
1246	680	BRS3	4.75329	0.000103058
1247	255394	TCP11L2	2.64761	0.000103173
1248	79228	THOC6	1.57521	0.000103173
1249	105376731	LOC105376731	5.69495	0.000103358
1250	80117	ARL14	3.75028	0.000103358
1251	90249	UNC5A	-1.2808	0.000104437
1252	132864	CPEB2	2.45693	0.000104607
1253	647476	FRG2EP	4.6677	0.000105273
1254	27179	IL36A	4.92251	0.000105656
1255	6450	SH3BGR	3.20988	0.000106335
1256	692225	SNORD94	-4.56189	0.000106595
1257	1997	ELF1	1.3128	0.000107487
1258	401546	C9orf152	-1.52454	0.000107487
1259	6595	SMARCA2	1.37006	0.000107563
1260	54554	WDR5B	-1.93404	0.000107836
1261	23635	SSBP2	1.53394	0.000107876
1262	4025	LPO	5.34999	0.000107929
1263	90060	CCDC120	-1.24433	0.000108559
1264	7350	UCP1	4.91187	0.00010881
1265	105376114	LOC105376114	3.18145	0.00010881
1266	22909	FAN1	1.21962	0.000109375
1267	2744	GLS	1.366	0.000109452
1268	339451	KLHL17	-1.55654	0.000109452
1269	2710	GK	1.66033	0.00010955
1270	57495	NWD2	5.20491	0.000110221
1271	644100	ARL14EPL	7.15929	0.000110579
1272	170384	FUT11	-1.93187	0.000110666
1273	340784	HMX3	5.2321	0.000110763
1274	148413	LOC148413	-1.24233	0.000110763
1275	7277	TUBA4A	1.39284	0.000110908
1276	84307	ZNF397	-1.96017	0.000111371
1277	83595	SOX7	2.57938	0.000112446
1278	22928	SEPHS2	1.24607	0.000112527
1279	8521	GCM1	7.34435	0.000112602
1280	94031	HTRA3	10.281	0.000113007
1281	55565	ZNF821	1.65188	0.000113007
1282	2864	FFAR1	4.63164	0.000113082
1283	11317	RBPJL	5.14758	0.000113688
1284	79899	PRR5L	-1.52713	0.000114104
1285	9907	AP5Z1	1.46581	0.000114505
1286	7727	ZNF174	-1.88195	0.000114505
1287	100130705	LOC100130705	2.22639	0.000115199
1288	285512	FAM13A-AS1	2.18303	0.000115671
1289	169714	QSOX2	-1.2078	0.000115799
1290	7733	ZNF180	-1.23957	0.000116123
1291	284161	GDPD1	2.14646	0.000116238
1292	11160	ERLIN2	-1.25364	0.000116238
1293	90381	TICRR	-1.31664	0.000116238
1294	163071	ZNF114	5.50453	0.000116923
1295	79443	FYCO1	-1.43638	0.000116923
1296	84616	KRTAP4-4	4.75283	0.000117371
1297	28984	RGCC	1.673	0.000117416
1298	54463	FAM134B	1.85689	0.000117536
1299	55295	KLHL26	-1.39049	0.000117894
1300	84705	GTPBP3	-1.35156	0.000118404
1301	54058	C21orf58	-1.51026	0.000118553
1302	102723704	LOC102723704	1.27803	0.000118683
1303	3460	IFNGR2	-1.40949	0.000118683
1304	400720	ZNF772	-2.91743	0.000118683
1305	101928766	LOC101928766	3.6759	0.000119092
1306	402569	KPNA7	2.80426	0.000119344
1307	441058	MGC39584	3.25982	0.000119436
1308	116225	ZMYND19	-1.20418	0.000119566
1309	23120	ATP10B	4.54719	0.000119713
1310	3604	TNFRSF9	5.36474	0.000120087
1311	400660	LINC00683	4.53091	0.000120362
1312	105373800	LOC105373800	2.57089	0.000120598
1313	10598	AHSA1	1.42376	0.000121053
1314	255919	CNEP1R1	-1.57555	0.000122847
1315	286319	TUSC1	-1.8633	0.000124034
1316	182	JAG1	1.36515	0.000125265
1317	9870	AREL1	-1.21958	0.00012641
1318	843	CASP10	1.49765	0.000126569
1319	54813	KLHL28	1.66555	0.000126609
1320	57623	ZFAT	1.39768	0.000126722
1321	162282	ANKFN1	5.73127	0.000127404
1322	23493	HEY2	2.59961	0.000127945
1323	5900	RALGDS	-1.29802	0.000128324
1324	25799	ZNF324	-1.242	0.000128413
1325	101926900	DNAJB5-AS1	4.61209	0.000129471
1326	285527	FRYL	1.38365	0.000129873
1327	1191	CLU	1.37896	0.000129873
1328	54540	FAM193B	-1.44512	0.000129873
1329	26806	SNORD44	-3.58052	0.000129873
1330	677809	SNORA24	-5.16071	0.000129873
1331	58480	RHOU	2.3891	0.000130351
1332	130367	SGPP2	1.95569	0.000130555
1333	401236	STMND1	2.58701	0.000132156
1334	135398	C6orf141	1.91502	0.000132156
1335	90075	ZNF30	-1.84837	0.000132269
1336	388942	LOC388942	3.53189	0.000132979
1337	23349	PHF24	6.64047	0.000133711
1338	10761	PLAC1	3.30796	0.00013408
1339	155400	NSUN5P1	-1.76183	0.000134604
1340	56951	C5orf15	-1.32453	0.000134983
1341	57823	SLAMF7	3.69828	0.000135146
1342	100170841	C17orf96	-1.62372	0.000135146
1343	3557	IL1RN	1.93461	0.000135263
1344	92104	TTC30A	-1.61442	0.000135263
1345	51174	TUBD1	-1.79057	0.000135263
1346	84461	NEURL4	-1.20516	0.000135592
1347	9729	KIAA0408	4.83019	0.000137312
1348	6854	SYN2	5.94673	0.000137387
1349	286343	LURAP1L	1.67799	0.000139901
1350	254887	ZDHHC23	-1.36983	0.000139901
1351	727758	ROCK1P1	2.08043	0.000140198
1352	205860	TRIML2	3.23417	0.000140521
1353	54876	DCAF16	-1.35474	0.000140691
1354	727851	RGPD8	1.26802	0.000141519
1355	63901	FAM111A	-1.36409	0.000141519
1356	257019	FRMD3	2.18524	0.000142108
1357	157567	ANKRD46	-1.67397	0.000142108
1358	8226	HDHD1	-1.51735	0.000142273
1359	23162	MAPK8IP3	-1.38183	0.000142735
1360	10865	ARID5A	1.21963	0.000143198
1361	53405	CLIC5	-1.91319	0.000143198
1362	874	CBR3	1.41231	0.000143376
1363	93145	OLFM2	1.30653	0.000143896
1364	2525	FUT3	1.2223	0.000144503
1365	432	ASGR1	4.20671	0.000145514
1366	8013	NR4A3	5.3349	0.00014575
1367	7621	ZNF70	-2.26455	0.00014625
1368	1521	CTSW	3.77118	0.00014724
1369	84707	BEX2	6.39527	0.000148099
1370	23566	LPAR3	1.33198	0.000148192
1371	132720	C4orf32	1.23228	0.000148192
1372	55359	STYK1	1.30301	0.000148368
1373	89853	MVB12B	-1.24621	0.000148368
1374	79632	FAM184A	1.32028	0.000148512
1375	64101	LRRC4	2.40695	0.000149075
1376	5243	ABCB1	2.75492	0.00014936
1377	130120	REG3G	4.82916	0.000150303
1378	400745	SH2D5	3.73679	0.000150621
1379	10560	SLC19A2	1.3138	0.000151164
1380	339229	OXLD1	-1.23724	0.000151342
1381	2517	FUCA1	-1.25593	0.000151342
1382	85439	STON2	3.20553	0.000152135
1383	2185	PTK2B	1.49826	0.000152347
1384	9534	ZNF254	1.43056	0.000152347
1385	54936	ADPRHL2	-1.29247	0.000152388
1386	55356	SLC22A15	1.86108	0.000153205
1387	26330	GAPDHS	-2.13156	0.000153205
1388	401233	HTATSF1P2	1.91734	0.000155353
1389	123879	DCUN1D3	1.91281	0.000156074
1390	116984	ARAP2	1.21959	0.000156074
1391	64779	MTHFSD	-1.31194	0.000156156
1392	105377206	LOC105377206	2.21681	0.000156226
1393	10024	TROAP	-1.63456	0.000156649
1394	29950	SERTAD1	1.33549	0.000157673
1395	221711	SYCP2L	1.52594	0.000157802
1396	100616113	MIR4680	2.21721	0.000157856
1397	5598	MAPK7	-1.52566	0.000158258
1398	53944	CSNK1G1	1.23269	0.000158591
1399	3219	HOXB9	6.20272	0.000159342
1400	4810	NHS	2.02069	0.000160446
1401	7023	TFAP4	-1.84859	0.00016077
1402	84464	SLX4	-2.58078	0.000161245
1403	403313	PPAPDC2	-1.69628	0.000161387
1404	100422985	MIR1184-2	-1.63754	0.000161457
1405	92092	ZC3HAV1L	-1.69357	0.000161457
1406	27333	GOLIM4	-1.57834	0.000161672
1407	91526	ANKRD44	1.30259	0.000161762
1408	113763	ZBED6CL	-2.34494	0.000161762
1409	101928927	LOC101928927	-3.02233	0.000162894
1410	10112	KIF20A	-1.82628	0.000163074
1411	7071	KLF10	1.32573	0.0001632
1412	1063	CENPF	-1.61396	0.000163503
1413	3833	KIFC1	-1.41786	0.000163857
1414	83706	FERMT3	2.05396	0.000165548
1415	64078	SLC28A3	2.11313	0.000167158
1416	79064	TMEM223	-1.30664	0.000167461
1417	8864	PER2	1.81305	0.000167871
1418	3745	KCNB1	-2.35313	0.000168578
1419	6549	SLC9A2	3.64826	0.000168859
1420	3241	HPCAL1	1.32008	0.000168912
1421	283932	FBXL19-AS1	2.53094	0.000169548
1422	51684	SUFU	-2.36343	0.000169855
1423	23345	SYNE1	4.00806	0.000171529
1424	2354	FOSB	4.26559	0.000172468
1425	91893	FDXACB1	-1.69281	0.000172812
1426	23729	SHPK	-1.47234	0.000173442
1427	7753	ZNF202	-1.30493	0.00017347
1428	23357	ANGEL1	-1.46905	0.00017347
1429	3397	ID1	-1.83714	0.000173637
1430	3308	HSPA4	1.22438	0.000174915
1431	101927069	LOC101927069	4.3659	0.000175003
1432	149473	CCDC24	1.51178	0.000175753
1433	23643	LY96	4.35484	0.000175777
1434	5168	ENPP2	5.58084	0.000176757
1435	284217	LAMA1	4.69313	0.000176757
1436	54920	DUS2	-1.78032	0.000176946
1437	55633	TBC1D22B	1.21112	0.00017794
1438	116115	ZNF526	-1.67474	0.000178229
1439	101928304	LOC101928304	5.19075	0.000178821
1440	134637	ADAT2	-2.39118	0.00018055
1441	200916	RPL22L1	-2.07616	0.000180768
1442	619568	SNORA4	-2.98076	0.000180768
1443	116039	OSR2	-1.44556	0.00018082
1444	692088	SNORD50B	-4.15385	0.000181952
1445	83874	TBC1D10A	-1.49951	0.000182425
1446	26118	WSB1	1.22732	0.000183062
1447	162968	ZNF497	-1.6069	0.000183168
1448	5452	POU2F2	4.4844	0.000183493
1449	84318	CCDC77	1.61658	0.000183493
1450	11119	BTN3A1	-1.77265	0.000183625
1451	79413	ZBED2	-4.36262	0.000184055
1452	5334	PLCL1	3.1648	0.000185223
1453	91694	LONRF1	1.68965	0.000185807
1454	54785	C17orf59	-1.51003	0.000185807
1455	203228	C9orf72	1.411	0.000186773
1456	2069	EREG	4.19404	0.000186949
1457	646450	ARIH2OS	1.62431	0.000186949
1458	285313	IGSF10	4.6456	0.00018775
1459	126298	IRGQ	-1.91194	0.00018775
1460	101929541	LOC101929541	3.66729	0.000190457
1461	349667	RTN4RL2	1.63908	0.000192567
1462	631	BFSP1	1.32085	0.000193741
1463	3577	CXCR1	4.60335	0.000193881
1464	10344	CCL26	4.51745	0.000194123
1465	57480	PLEKHG1	1.49371	0.000194246
1466	25845	PP7080	-1.315	0.000194246
1467	205327	C2orf69	-1.63245	0.000194246
1468	10644	IGF2BP2	1.39334	0.000196021
1469	92312	MEX3A	-1.26867	0.000196021
1470	91603	ZNF830	-1.28404	0.000196021
1471	90271	OLMALINC	1.46143	0.00019715
1472	4807	NHLH1	3.94779	0.000198237
1473	79957	PAQR6	-3.25155	0.000198251
1474	80320	SP6	-1.5816	0.00020159
1475	105377805	LOC105377805	2.44041	0.000202445
1476	101929780	NBPF25P	1.94286	0.000202708
1477	84945	ABHD13	-1.24294	0.000203237
1478	646962	HRCT1	-2.14623	0.000204319
1479	84546	SNORD35B	-2.67574	0.000204334
1480	26276	VPS33B	-1.75033	0.000204363
1481	729083	LOC729083	5.06957	0.00020512
1482	161931	ADAD2	4.23061	0.000206264
1483	55789	DEPDC1B	-1.22046	0.000206431
1484	55809	TRERF1	1.45676	0.000206631
1485	57460	PPM1H	-1.23023	0.000206702
1486	84163	GTF2IRD2	1.33981	0.000206982
1487	9300	SNORD28	-3.28423	0.000208661
1488	8509	NDST2	-1.87038	0.000208745
1489	89870	TRIM15	4.24164	0.000209429
1490	8744	TNFSF9	3.61716	0.000209429
1491	84861	KLHL22	-1.20635	0.000209429
1492	643904	RNF222	-1.72632	0.000210088
1493	22875	ENPP4	-1.20823	0.000210154
1494	79993	ELOVL7	1.63906	0.000211711
1495	51058	ZNF691	-2.0492	0.000213167
1496	51265	CDKL3	1.42009	0.000213508
1497	27198	HCAR1	-2.70081	0.000213645
1498	100133121	FAM27B	2.25408	0.000213697
1499	9510	ADAMTS1	-1.81739	0.000214098
1500	100379224	LOC100379224	-1.29071	0.000214575
1501	4163	MCC	1.26627	0.000214594
1502	9340	GLP2R	4.82686	0.000215166
1503	57523	NYNRIN	-1.28225	0.000216842
1504	101929839	LOC101929839	-2.46148	0.000217277
1505	9965	FGF19	9.21689	0.000220609
1506	51491	NOP16	-1.26497	0.000220829
1507	692063	SNORA32	-3.30987	0.000221431
1508	7594	ZNF43	1.36546	0.000222293
1509	104355135	LINC00431	3.48374	0.00022257
1510	100129520	LOC100129520	6.09749	0.00022436
1511	100289255	LINC00675	4.16373	0.000225539
1512	280657	SSX6	4.16373	0.000225539
1513	100131997	FAM27E3	2.03825	0.000226055
1514	3798	KIF5A	5.3278	0.00022756
1515	116442	RAB39B	6.09792	0.00022794
1516	3714	JAG2	-1.54943	0.000229521
1517	4158	MC2R	4.75639	0.000229667
1518	57580	PREX1	1.35839	0.000230741
1519	5514	PPP1R10	1.24419	0.000231484
1520	255488	RNF144B	1.33104	0.000231941
1521	50604	IL20	4.61579	0.000232213
1522	131583	FAM43A	1.82104	0.000232213
1523	6474	SHOX2	2.11107	0.000232908
1524	54510	PCDH18	-2.84787	0.000233038
1525	1548	CYP2A6	4.1044	0.000233978
1526	11082	ESM1	3.85667	0.000234108
1527	84553	FAXC	1.31055	0.000234108
1528	100507066	CLIP1-AS1	3.44011	0.000234988
1529	84134	TOMM40L	-1.75249	0.000235024
1530	649446	DLGAP1-AS1	1.46905	0.000235662
1531	60370	AVPI1	1.67411	0.000236265
1532	100288181	LOC100288181	1.96654	0.00023669
1533	85369	STRIP1	-1.76036	0.00023781
1534	10418	SPON1	3.22648	0.000241589
1535	54923	LIME1	-2.1592	0.000241982
1536	26800	SNORD49A	-2.74861	0.000244157
1537	3780	KCNN1	4.56176	0.000245043
1538	26788	SNORD60	-4.49764	0.000245043
1539	64881	PCDH20	2.09559	0.00024538
1540	3727	JUND	1.4544	0.000245987
1541	401237	CASC15	1.92157	0.000246325
1542	102724550	KCCAT211	-1.86695	0.00024714
1543	57526	PCDH19	-2.2305	0.000247165
1544	2524	FUT2	-1.80805	0.00024859
1545	400566	C17orf97	-1.64218	0.000250492
1546	541565	C8orf58	-1.44937	0.000253271
1547	57819	LSM2	-1.55283	0.00025331
1548	374900	ZNF568	1.96714	0.000259829
1549	260294	NSUN5P2	-1.31725	0.000259829
1550	8944	SNORD73A	-3.73624	0.000259829
1551	114801	TMEM200A	3.76577	0.000261385
1552	84948	TIGD5	-1.71723	0.000262318
1553	27252	KLHL20	-1.24784	0.000265721
1554	10333	TLR6	1.27273	0.000265938
1555	9673	SLC25A44	-1.31821	0.000266091
1556	6783	SULT1E1	1.96671	0.000267159
1557	55370	PPP4R1L	1.81283	0.000269145
1558	100287227	TIPARP-AS1	2.34883	0.000270118
1559	6615	SNAI1	4.10801	0.000271538
1560	56413	LTB4R2	-2.90716	0.000271538
1561	154064	RAET1L	2.06901	0.000272394
1562	100506621	LINC01279	-3.08974	0.000273014
1563	1376	CPT2	-1.25455	0.000273133
1564	57212	TP73-AS1	-1.34867	0.000276379
1565	57622	LRFN1	-2.78782	0.000276379
1566	79744	ZNF419	1.27859	0.000276679
1567	79728	PALB2	-1.22672	0.000276919
1568	64925	CCDC71	-2.22686	0.000276919
1569	100316904	SAP25	-2.50981	0.000276919
1570	8473	OGT	1.23326	0.000277048
1571	9439	MED23	-1.37388	0.000277223
1572	57496	MKL2	-1.31124	0.000277405
1573	114783	LMTK3	-1.21224	0.000279561
1574	5820	PVT1	1.62004	0.000279831
1575	494118	SPANXN1	4.83103	0.000281369
1576	92999	ZBTB47	-2.11533	0.000283945
1577	574414	PRR9	5.51366	0.000285317
1578	120071	GYLTL1B	-1.31992	0.000286527
1579	285962	WEE2-AS1	2.07241	0.000287767
1580	221079	ARL5B	1.20527	0.000287767
1581	26799	SNORD50A	-4.60044	0.000287767
1582	22891	ZNF365	2.31373	0.000289919
1583	100130899	LOC100130899	-2.21138	0.000292333
1584	220429	CTAGE10P	2.0932	0.000293627
1585	100129387	GABPB1-AS1	1.23344	0.000293935
1586	164118	TTC24	4.50836	0.000294881
1587	9880	ZBTB39	-1.57327	0.000294975
1588	6369	CCL24	5.49721	0.000295314
1589	152519	NIPAL1	1.55636	0.00029869
1590	6804	STX1A	1.85319	0.000299664
1591	112597	LINC00152	1.54964	0.000301579
1592	130399	ACVR1C	2.14855	0.000302196
1593	100500894	MIR3690	4.03393	0.000302919
1594	441549	CDNF	2.88696	0.000304953
1595	144097	C11orf84	1.31264	0.000304953
1596	677804	SNORA17	-2.75556	0.000305703
1597	91614	DEPDC7	-1.46596	0.000306407
1598	285848	PNPLA1	3.93034	0.0003075
1599	151056	PLB1	2.71251	0.000309352
1600	402778	IFITM10	1.22911	0.000310001
1601	117157	SH2D1B	4.30716	0.000311325
1602	51447	IP6K2	1.25105	0.0003141
1603	145748	LYSMD4	-1.89405	0.0003141
1604	102466806	MIR7108	-1.22765	0.000314332
1605	57209	ZNF248	-1.82967	0.000314701
1606	102723703	LOC102723703	1.86359	0.000318737
1607	4300	MLLT3	1.25429	0.000319536
1608	168455	CCDC71L	-1.32624	0.000319708
1609	100507419	MMP25-AS1	1.98228	0.000320503
1610	1282	COL4A1	2.47828	0.000321816
1611	389792	IER5L	-1.36208	0.000322379
1612	92591	ASB16	-2.63181	0.000322379
1613	378805	LINC-PINT	2.1213	0.000322683
1614	5481	PPID	1.39408	0.000324873
1615	7767	ZNF224	-1.25307	0.000325502
1616	26353	HSPB8	4.01522	0.000326164
1617	162966	ZNF600	1.27046	0.000326918
1618	898	CCNE1	-1.21669	0.000330694
1619	100289211	LINC00624	3.29638	0.000332441
1620	5463	POU6F1	2.31741	0.000332562
1621	692073	SNORA16A	-3.39301	0.00033822
1622	83742	MARVELD1	-1.60474	0.000338559
1623	2209	FCGR1A	5.82042	0.000338937
1624	4063	LY9	4.80125	0.000338937
1625	83896	KRTAP3-1	-4.98101	0.000339661
1626	55466	DNAJA4	4.62484	0.000340161
1627	10595	ERN2	-1.50519	0.000340245
1628	114823	LENG8	-1.771	0.000341211
1629	100506289	LOC100506289	4.17071	0.000341337
1630	55824	PAG1	1.83953	0.000341781
1631	594837	SNORD101	-4.75806	0.000343914
1632	89884	LHX4	-1.59896	0.000345079
1633	677798	SNORA9	-2.89906	0.000345438
1634	80162	ATHL1	-1.26398	0.000346257
1635	8601	RGS20	2.14209	0.000346448
1636	348	APOE	1.93233	0.000346937
1637	83953	FCAMR	4.53525	0.000350405
1638	286002	SLC26A4-AS1	3.30766	0.000350405
1639	554	AVPR2	4.29712	0.000351018
1640	54106	TLR9	5.02942	0.000351616
1641	154661	RUNDC3B	1.94652	0.000354591
1642	55844	PPP2R2D	1.59738	0.000354591
1643	64981	MRPL34	-1.40444	0.000356431
1644	101929596	LOC101929596	3.55296	0.000357453
1645	10614	HEXIM1	-1.57596	0.000357453
1646	92482	BBIP1	1.22068	0.000358066
1647	7553	ZNF7	-1.2985	0.000358235
1648	144203	OVOS2	4.03915	0.000358551
1649	408186	OVOS	2.18348	0.00036068
1650	29904	EEF2K	-1.30159	0.000362117
1651	26034	IPCEF1	3.93807	0.000364029
1652	64207	IRF2BPL	-1.39036	0.000367785
1653	27094	KCNMB3	1.43396	0.000367896
1654	79038	ZFYVE21	-1.2519	0.000370051
1655	388591	RNF207	-1.77515	0.000370051
1656	81575	APOLD1	-1.66817	0.000370672
1657	222389	BEND7	1.57505	0.000371477
1658	1101	CHAD	-3.9513	0.000372401
1659	9056	SLC7A7	3.00869	0.00037561
1660	1723	DHODH	-1.39047	0.000376594
1661	3623	INHA	-2.05787	0.000383165
1662	138639	PTPDC1	1.45165	0.00038673
1663	93166	PRDM6	1.60254	0.000389614
1664	80174	DBF4B	-1.20333	0.000389614
1665	55778	ZNF839	-1.54248	0.000389801
1666	80213	TM2D3	-1.49167	0.00039152
1667	728192	LINC00460	4.55914	0.000392153
1668	741	ZNHIT2	-1.30386	0.000392329
1669	246754	MTVR2	4.00599	0.000393527
1670	64110	MAGEF1	-1.43083	0.000393668
1671	10203	CALCRL	5.11828	0.000395317
1672	85464	SSH2	1.48143	0.000399116
1673	4892	NRAP	5.19042	0.000400059
1674	5794	PTPRH	3.40314	0.000400865
1675	103091864	SNHG22	1.24602	0.000401769
1676	57678	GPAM	-1.32482	0.000401847
1677	284451	ODF3L2	4.50368	0.000402211
1678	253650	ANKRD18A	-1.48944	0.0004044
1679	101927655	ZASP	-1.69547	0.0004044
1680	105376544	LOC105376544	4.1032	0.00040592
1681	692057	SNORD12	-3.55681	0.000406296
1682	105374299	LOC105374299	4.21177	0.000407533
1683	81669	CCNL2	-1.30606	0.000410036
1684	10620	ARID3B	1.61757	0.000410129
1685	163259	DENND2C	3.09936	0.000411074
1686	246312	C21orf91-OT1	1.72438	0.000411074
1687	102724951	LOC102724951	1.40532	0.000412416
1688	387763	C11orf96	5.73859	0.000413731
1689	105379282	LOC105379282	3.63148	0.000416232
1690	84989	JMJD1C-AS1	1.56799	0.000416232
1691	388228	SBK1	-1.43296	0.000416232
1692	2297	FOXD1	1.81918	0.000416329
1693	3606	IL18	1.29671	0.000417399
1694	2687	GGT5	-1.24924	0.000417399
1695	101927472	LOC101927472	4.3225	0.00041788
1696	474381	H2AFB2	3.52538	0.0004223
1697	283234	CCDC88B	2.12017	0.0004223
1698	90353	CTU1	-1.29028	0.0004223
1699	80078	LOC80078	4.04592	0.000424449
1700	6751	SSTR1	-2.64882	0.00042586
1701	645745	MT1HL1	3.86599	0.00042759
1702	635	BHMT	4.37192	0.000428578
1703	1677	DFFB	-1.21552	0.000429034
1704	7754	ZNF204P	1.5483	0.000432646
1705	9619	ABCG1	2.76347	0.000433069
1706	375616	KCP	2.17793	0.000433531
1707	2897	GRIK1	2.26377	0.000435473
1708	9196	KCNAB3	-3.11786	0.000435473
1709	83729	INHBE	6.72088	0.000437116
1710	102465508	MIR6843	1.31533	0.000437116
1711	283518	KCNRG	-2.19166	0.000437607
1712	574042	SNORA10	-1.866	0.000438658
1713	100506922	LOC100506922	1.40469	0.000438941
1714	221749	PXDC1	1.25181	0.00044046
1715	80318	GKAP1	1.25255	0.000442965
1716	1961	EGR4	5.74487	0.000445831
1717	2696	GIPR	2.80601	0.000446389
1718	147650	SPACA6P	-1.88676	0.000446389
1719	54954	FAM120C	-1.57167	0.000447315
1720	102724329	LOC102724329	3.93953	0.000449559
1721	58496	LY6G5B	-1.25416	0.000449683
1722	200205	IBA57	-1.49701	0.000449683
1723	81501	DCSTAMP	4.86226	0.000450485
1724	84206	MEX3B	1.77435	0.000450485
1725	646024	RAET1K	3.165	0.000451376
1726	2865	FFAR3	4.32603	0.000451426
1727	57149	LYRM1	1.36899	0.000453096
1728	5144	PDE4D	2.51362	0.000454197
1729	7955	RNF217-AS1	1.77658	0.000459217
1730	284306	ZNF547	1.25892	0.000459551
1731	84809	CROCCP2	-1.30715	0.000461237
1732	11118	BTN3A2	-1.61942	0.000464641
1733	1588	CYP19A1	4.04633	0.000464968
1734	221078	NSUN6	1.32007	0.000466345
1735	105372715	LOC105372715	1.233	0.000468299
1736	357	SHROOM2	1.33764	0.000470956
1737	101929467	LURAP1L-AS1	4.89275	0.00047914
1738	126375	ZNF792	-2.96573	0.00047914
1739	84034	EMILIN2	2.64232	0.00048007
1740	26115	TANC2	1.55993	0.000480178
1741	102465456	MIR6761	1.88226	0.0004822
1742	163154	PRR22	-2.44248	0.000482357
1743	4610	MYCL	2.63749	0.00048265
1744	221391	OPN5	4.21347	0.000485507
1745	79072	FASTKD3	-1.46842	0.000487518
1746	105371414	LOC105371414	1.38827	0.000489798
1747	200845	KCTD6	-1.42085	0.000489924
1748	7047	TGM4	5.75531	0.000490574
1749	84865	CCDC142	1.74651	0.000493538
1750	9518	GDF15	5.55929	0.000496458
1751	1197	CLK2P1	-2.34884	0.000500564
1752	102465442	MIR6738	1.84597	0.000503007
1753	101927651	LOC101927651	3.87327	0.00050364
1754	100141515	C17orf99	4.2028	0.00050518
1755	8811	GALR2	2.5454	0.00050518
1756	6799	SULT1A2	1.61436	0.00050518
1757	9303	SNORD25	-1.45815	0.00050651
1758	123920	CMTM3	1.45315	0.000506593
1759	57121	LPAR5	-1.72889	0.000510391
1760	729230	CCR2	3.15123	0.000512549
1761	2998	GYS2	4.07661	0.00051583
1762	4070	TACSTD2	-1.80961	0.00051589
1763	126295	ZNF57	1.70301	0.000516751
1764	728066	FAM133DP	1.22841	0.000522037
1765	81606	LBH	-1.22195	0.00052234
1766	90990	KIFC2	-1.33101	0.00052482
1767	23133	PHF8	1.39497	0.000525066
1768	1277	COL1A1	1.58101	0.000525455
1769	342908	ZNF404	-1.60641	0.000528009
1770	90784	LOC90784	-1.34158	0.000529271
1771	100506746	LOC100506746	2.00443	0.00053159
1772	779	CACNA1S	4.26596	0.000531706
1773	101927353	LOC101927353	4.42012	0.000532454
1774	100302183	MIR1825	-1.65313	0.000533624
1775	3299	HSF4	-1.48121	0.000534637
1776	140700	SAMD10	-1.25436	0.00053529
1777	57684	ZBTB26	-2.10436	0.000535583
1778	103021296	LOC103021296	2.18156	0.000537131
1779	627	BDNF	-1.7533	0.000542989
1780	1999	ELF3	-1.27549	0.000545658
1781	6446	SGK1	1.43298	0.000546135
1782	4920	ROR2	4.07718	0.000546889
1783	147686	ZNF418	-1.20207	0.000546889
1784	222255	ATXN7L1	1.63049	0.000547572
1785	7442	TRPV1	-1.97998	0.000547643
1786	692198	SNORD78	-4.24879	0.000550504
1787	169200	TMEM64	-1.31164	0.000550524
1788	2668	GDNF	5.79726	0.000556224
1789	27443	CECR2	3.25205	0.000557831
1790	105377132	LOC105377132	1.22336	0.000559474
1791	43	ACHE	5.30066	0.00056018
1792	644150	WIPF3	3.35351	0.000561321
1793	89782	LMLN	-1.36582	0.000562757
1794	199870	FAM76A	-1.38839	0.000562988
1795	3479	IGF1	3.4847	0.000567596
1796	101928465	LOC101928465	2.34358	0.000572541
1797	245	ALOX12P2	2.49351	0.000575068
1798	5287	PIK3C2B	-1.38908	0.000575328
1799	10371	SEMA3A	-1.3509	0.000575959
1800	8605	PLA2G4C	1.68845	0.000577228
1801	729867	LOC729867	1.28467	0.000577594
1802	933	CD22	1.73046	0.000580631
1803	58476	TP53INP2	1.77966	0.000581073
1804	1796	DOK1	1.34359	0.000582666
1805	101926904	LINC01265	4.25107	0.000582728
1806	8501	SLC43A1	2.34087	0.000582728
1807	124093	CCDC78	-1.40434	0.000582728
1808	79842	ZBTB3	-1.37947	0.000583451
1809	3172	HNF4A	3.93375	0.000589522
1810	100129543	ZNF730	1.42935	0.00059179
1811	1290	COL5A2	-1.82479	0.00059216
1812	266722	HS6ST3	3.54074	0.000593393
1813	6861	SYT5	4.77387	0.000594525
1814	266727	MDGA1	1.43522	0.000594525
1815	55203	LGI2	5.26703	0.000594623
1816	3059	HCLS1	4.55235	0.000594623
1817	100189357	TRC-GCA13-1	3.75855	0.000595597
1818	692203	SNORD88B	-2.82135	0.000595781
1819	4353	MPO	3.61237	0.000598714
1820	3662	IRF4	3.61237	0.000598714
1821	219793	TBATA	-2.58005	0.000598714
1822	101929815	LOC101929815	4.07184	0.000598843
1823	26802	SNORD47	-3.22001	0.000599213
1824	1407	CRY1	1.42772	0.000599873
1825	352961	HCG26	-4.81437	0.000599873
1826	101928403	LOC101928403	3.25188	0.000601241
1827	5017	OVOL1	1.94092	0.00060251
1828	286128	ZFP41	-1.37952	0.00060251
1829	56983	POGLUT1	-1.20171	0.000604872
1830	100422977	MIR1184-3	-1.72129	0.00060874
1831	64663	SPANXC	3.70168	0.000609329
1832	84698	CAPS2	2.29393	0.000610421
1833	256435	ST6GALNAC3	5.29038	0.000612073
1834	8353	HIST1H3E	2.05818	0.000614907
1835	29914	UBIAD1	-1.26288	0.000616519
1836	102465449	MIR6751	-1.92653	0.000617552
1837	5228	PGF	5.52681	0.000620536
1838	93953	ACRC	3.8379	0.000622984
1839	58484	NLRC4	2.51786	0.000622984
1840	8739	HRK	1.94019	0.000629825
1841	339403	RXFP4	4.13479	0.000630246
1842	645369	TMEM200C	4.47154	0.000630963
1843	79738	BBS10	-1.20815	0.000633973
1844	9121	SLC16A5	-1.32324	0.000638643
1845	101928747	LOC101928747	-2.5772	0.000644162
1846	644242	LINC00622	4.03625	0.000644795
1847	22824	HSPA4L	3.88344	0.000646969
1848	100652781	SNX29P1	5.25647	0.000650677
1849	55600	ITLN1	4.32026	0.000652271
1850	105373099	LOC105373099	4.32121	0.000652648
1851	2633	GBP1	1.59269	0.000655259
1852	144195	SLC2A14	1.63395	0.00065556
1853	400451	FAM174B	-1.28064	0.000658153
1854	24142	NAT6	-1.95455	0.00065928
1855	80183	KIAA0226L	1.81059	0.000659913
1856	547	KIF1A	3.36647	0.00066167
1857	79788	ZNF665	-1.67222	0.000661732
1858	6716	SRD5A2	3.52833	0.000663674
1859	51200	CPA4	-1.376	0.000666302
1860	93986	FOXP2	2.01451	0.00066703
1861	9381	OTOF	4.10669	0.000667321
1862	160518	DENND5B	1.46622	0.000667321
1863	100288846	LOC100288846	3.25921	0.000668767
1864	8462	KLF11	1.31595	0.00066962
1865	91252	SLC39A13	-1.34631	0.000669948
1866	10202	DHRS2	1.57911	0.000671989
1867	84830	ADTRP	1.81012	0.000672584
1868	871	SERPINH1	1.56595	0.000672584
1869	340206	TREML3P	4.50191	0.00067265
1870	316	AOX1	1.81165	0.000676614
1871	80830	APOL6	1.30069	0.000678161
1872	9229	DLGAP1	4.27422	0.00067826
1873	716	C1S	3.80787	0.000678726
1874	9182	RASSF9	-1.41935	0.000681264
1875	274	BIN1	1.63199	0.000682227
1876	692099	FAM86DP	-1.25783	0.000682366
1877	84750	FUT10	-1.47239	0.000685536
1878	284023	LOC284023	-1.33336	0.000687593
1879	101927242	LINC01430	4.48848	0.000693387
1880	100293516	ZNF587B	-1.97983	0.000696003
1881	9687	GREB1	2.52249	0.000696955
1882	105375039	LOC105375039	4.71755	0.000699043
1883	285852	TREML4	4.02893	0.000702382
1884	5054	SERPINE1	3.08438	0.000703413
1885	84660	CCDC62	3.31863	0.00070373
1886	387264	KRTAP5-1	2.98759	0.000705265
1887	692085	SNORD45C	-2.32573	0.000705265
1888	5327	PLAT	2.33339	0.000706842
1889	80740	LY6G6C	2.30342	0.000706842
1890	100507530	MCPH1-AS1	3.09662	0.00070894
1891	100505715	LOC100505715	-1.49289	0.000710257
1892	56895	AGPAT4	2.82967	0.000713114
1893	339201	ASB16-AS1	-2.28958	0.000714349
1894	80328	ULBP2	1.30093	0.000716172
1895	10349	ABCA10	3.31953	0.000717013
1896	677825	SNORA44	-3.37449	0.000717013
1897	9615	GDA	-2.02541	0.000718399
1898	10230	NBR2	1.37281	0.000720751
1899	57336	ZNF287	-2.19628	0.000723887
1900	7849	PAX8	4.38217	0.000726011
1901	375449	MAST4	2.11338	0.000728633
1902	6044	SNORA62	-2.55865	0.000730388
1903	594839	SNORA33	-4.60187	0.000730999
1904	26814	SNORD36B	-3.84103	0.000731327
1905	414763	BMS1P18	-3.05355	0.000732264
1906	5193	PEX12	-2.26626	0.000734443
1907	2643	GCH1	1.20426	0.000737618
1908	23583	SMUG1	-1.66263	0.000743425
1909	4225	MEP1B	4.27807	0.000745514
1910	339894	LINC00880	3.50032	0.000745514
1911	653712	LOC653712	1.57818	0.000745664
1912	284648	LOC284648	3.24735	0.000749107
1913	645332	FAM86C2P	-1.34033	0.000755244
1914	2637	GBX2	2.28469	0.000758377
1915	126393	HSPB6	2.29504	0.000759128
1916	10794	ZNF460	1.99612	0.000766215
1917	56659	KCNK13	3.98494	0.00076783
1918	100132874	LOC100132874	2.61617	0.000768033
1919	154	ADRB2	-1.66673	0.000772147
1920	100506985	LOC100506985	-1.7472	0.00077284
1921	4049	LTA	4.45849	0.000773498
1922	503569	RGMB-AS1	2.58669	0.000777255
1923	728743	LOC728743	-2.07046	0.000793988
1924	254559	LINC00925	-1.58394	0.000801817
1925	353376	TICAM2	1.63307	0.000802245
1926	100130855	USP3-AS1	1.4618	0.000805621
1927	201232	SLC16A13	1.25753	0.000811613
1928	79170	PRR15L	-2.06173	0.000811795
1929	4498	MT1JP	4.12592	0.000815845
1930	5293	PIK3CD	1.22495	0.000818607
1931	101927989	LOC101927989	2.54014	0.000823548
1932	9298	SNORD31	-3.82463	0.000828335
1933	4973	OLR1	-1.21327	0.00082989
1934	8395	PIP5K1B	1.70092	0.000833021
1935	54855	FAM46C	1.94901	0.000834106
1936	84327	ZBED3	1.25648	0.000838794
1937	440387	CTRB2	3.12628	0.000842201
1938	55840	EAF2	1.38472	0.000842201
1939	4739	NEDD9	-1.29472	0.000844264
1940	63920	ZBED8	-1.72587	0.000844678
1941	102466734	MIR6783	-3.11842	0.000844678
1942	6367	CCL22	-1.31377	0.000845136
1943	79812	MMRN2	1.75976	0.000847818
1944	55805	LRP2BP	1.76037	0.000850115
1945	4577	TRNV	1.49243	0.000858149
1946	119385	AGAP11	1.90353	0.000860511
1947	64900	LPIN3	-1.25136	0.000861346
1948	105378804	LOC105378804	3.68927	0.000862378
1949	3315	HSPB1	1.32676	0.000864639
1950	105376909	LOC105376909	-1.39235	0.000864639
1951	200172	SLFNL1	-2.19102	0.000866509
1952	285190	RGPD4	1.56652	0.000869034
1953	3336	HSPE1	1.27113	0.00086952
1954	388697	HRNR	4.37437	0.000872245
1955	390637	GDPGP1	-2.5895	0.000872245
1956	100130238	LOC100130238	3.50636	0.000874175
1957	387923	SERP2	3.50636	0.000874175
1958	126074	SWSAP1	-1.38925	0.000876483
1959	51676	ASB2	2.96329	0.000882613
1960	342184	FMN1	1.66949	0.000884558
1961	158584	FAAH2	1.41458	0.000884766
1962	647288	CTAGE11P	2.93147	0.000885609
1963	7220	TRPC1	2.46691	0.000889975
1964	29958	DMGDH	4.04904	0.000891608
1965	105375661	LOC105375661	-2.82711	0.000897095
1966	285782	CAGE1	1.73384	0.000898302
1967	2731	GLDC	2.57095	0.00090055
1968	7306	TYRP1	3.6704	0.000911719
1969	84872	ZC3H10	-1.88033	0.000912571
1970	55657	ZNF692	-1.22132	0.00091813
1971	2288	FKBP4	1.46881	0.000918281
1972	9627	SNCAIP	3.58513	0.000929091
1973	3310	HSPA6	12.4999	0.000929502
1974	284950	LOC284950	3.67807	0.000929502
1975	25789	TMEM59L	2.6856	0.000929502
1976	105379046	LOC105379046	1.32418	0.000930689
1977	26768	SNORA73B	-3.78367	0.000937105
1978	3157	HMGCS1	1.40694	0.000937473
1979	102724646	LOC102724646	2.27531	0.000938372
1980	27121	DKK4	2.02866	0.000939957
1981	340533	KIAA2022	3.59565	0.000947017
1982	3664	IRF6	1.20406	0.000955658
1983	25895	METTL21B	-1.46678	0.000957287
1984	5029	P2RY2	-1.46095	0.000958425
1985	4825	NKX6-1	3.65505	0.000965322
1986	283284	IGSF22	3.22301	0.000968209
1987	392197	USP17L7	4.60261	0.000968847
1988	79054	TRPM8	3.50133	0.000969154
1989	101928846	HIPK1-AS1	4.35453	0.000971705
1990	693206	MIR621	-1.54107	0.000977381
1991	3687	ITGAX	3.38262	0.000977669
1992	2634	GBP2	2.04075	0.000977669
1993	64798	DEPTOR	1.66406	0.00098086
1994	9299	SNORD30	-2.98677	0.000982353
1995	6483	ST3GAL2	-1.25029	0.000984877
1996	11232	POLG2	-1.91866	0.000984877
1997	26576	SRPK3	-2.54396	0.000986131
1998	23401	FRAT2	-1.65227	0.000986553
[truncated: 1,735 more rows]
