# Supplementary material for: Targeting mutant p53 with arsenic trioxide: A preclinical study focusing on triple negative breast cancer
Source: Transl Oncol. 2024 Jun 12;46:102025. doi: 10.1016/j.tranon.2024.102025 (PMC11225897; doi:10.1016/j.tranon.2024.102025)
Supplement: Supplementary file 3 [file mmc3.xlsx]

## Sheet: Suppl File 3_BT-549_DEGs by ATO
Differentially expressed genes in BT-549 after ATO treament
	GeneID	Symbol	logFC	adj.P.Val
1	83667	SESN2	5.14427	5.12e-10
2	80315	CPEB4	3.89983	5.12e-10
3	23710	GABARAPL1	4.67287	1.97e-09
4	57761	TRIB3	3.58207	1.97e-09
5	7316	UBC	3.15816	1.97e-09
6	90637	ZFAND2A	5.09642	2.54e-09
7	2805	GOT1	2.87513	2.54e-09
8	9518	GDF15	4.6561	3.68e-09
9	7057	THBS1	-4.6943	3.68e-09
10	11054	OGFR	-2.99069	7.83e-09
11	80853	KDM7A	3.57344	8.86e-09
12	3310	HSPA6	12.5996	1.26e-08
13	23657	SLC7A11	3.76649	1.26e-08
14	9052	GPRC5A	3.27906	1.26e-08
15	5621	PRNP	1.6079	1.26e-08
16	3491	CYR61	-4.66935	1.26e-08
17	2617	GARS	2.00804	1.3e-08
18	54800	KLHL24	3.43452	1.32e-08
19	7726	TRIM26	2.6046	1.32e-08
20	64412	GZF1	2.58388	1.32e-08
21	51646	YPEL5	1.68844	1.32e-08
22	81631	MAP1LC3B	2.42591	1.45e-08
23	65117	RSRC2	1.9377	2.3e-08
24	2535	FZD2	-3.17477	2.71e-08
25	51278	IER5	3.72777	2.89e-08
26	23429	RYBP	1.82407	2.89e-08
27	26136	TES	2.90106	3.09e-08
28	2619	GAS1	-4.34072	3.09e-08
29	4131	MAP1B	2.60448	3.91e-08
30	2669	GEM	2.98394	3.99e-08
31	91445	RNF185	1.83177	4.45e-08
32	57473	ZNF512B	-2.04726	4.45e-08
33	23645	PPP1R15A	3.25325	4.78e-08
34	57688	ZSWIM6	2.98392	4.78e-08
35	162394	SLFN5	2.90309	4.78e-08
36	8897	MTMR3	1.59793	4.78e-08
37	55122	AKIRIN2	1.55614	4.78e-08
38	64866	CDCP1	-1.29618	4.78e-08
39	51421	AMOTL2	-2.54869	4.78e-08
40	2050	EPHB4	-2.24198	4.98e-08
41	83931	STK40	2.27422	5.1e-08
42	3337	DNAJB1	4.5465	5.15e-08
43	1054	CEBPG	2.15218	5.15e-08
44	9550	ATP6V1G1	1.83584	5.15e-08
45	7841	MOGS	-3.05537	5.15e-08
46	23135	KDM6B	2.95297	5.16e-08
47	144699	FBXL14	2.50353	5.16e-08
48	29080	CCDC59	1.84966	5.16e-08
49	51463	GPR89B	1.8393	5.16e-08
50	468	ATF4	1.71834	5.16e-08
51	3475	IFRD1	1.61295	5.16e-08
52	7764	ZNF217	-2.04836	5.16e-08
53	6495	SIX1	-2.30942	5.16e-08
54	58190	CTDSP1	-2.58232	5.16e-08
55	10509	SEMA4B	-3.06172	5.16e-08
56	2919	CXCL1	-3.76978	5.16e-08
57	1026	CDKN1A	3.9001	5.23e-08
58	10808	HSPH1	3.08191	5.23e-08
59	50628	GEMIN4	-2.46016	5.23e-08
60	26093	CCDC9	1.73812	5.34e-08
61	2200	FBN1	-2.17655	5.34e-08
62	8692	HYAL2	-2.73638	5.34e-08
63	833	CARS	2.00165	5.56e-08
64	5366	PMAIP1	4.32648	5.96e-08
65	132720	C4orf32	2.27697	5.96e-08
66	7403	KDM6A	1.74832	5.96e-08
67	64793	CEP85	-2.22488	5.96e-08
68	10769	PLK2	-3.30642	5.96e-08
69	7048	TGFBR2	-1.72088	5.99e-08
70	24147	FJX1	-3.14174	5.99e-08
71	899	CCNF	-3.24937	6.01e-08
72	56257	MEPCE	-1.76203	6.03e-08
73	643246	MAP1LC3B2	2.15427	6.04e-08
74	10714	POLD3	-1.78589	6.04e-08
75	90649	ZNF486	2.79471	6.17e-08
76	51232	CRIM1	-1.82786	6.51e-08
77	23207	PLEKHM2	1.32815	6.66e-08
78	338699	ANKRD42	2.54136	7.42e-08
79	9907	AP5Z1	2.59756	7.5e-08
80	51175	TUBE1	2.36701	7.5e-08
81	170384	FUT11	-2.32579	7.5e-08
82	441172	FLJ46906	3.09365	7.55e-08
83	162989	DEDD2	4.07019	7.67e-08
84	3303	HSPA1A	6.38099	8.03e-08
85	282991	BLOC1S2	2.15305	8.03e-08
86	55527	FEM1A	-1.57613	8.03e-08
87	9837	GINS1	-2.2609	8.03e-08
88	7378	UPP1	1.9029	8.81e-08
89	83638	C11orf68	-1.83959	8.81e-08
90	4501	MT1X	2.17497	8.95e-08
91	57162	PELI1	3.13416	8.99e-08
92	23509	POFUT1	-1.40449	8.99e-08
93	55665	URGCP	-2.04109	9.27e-08
94	3305	HSPA1L	5.13484	9.28e-08
95	146909	KIF18B	-3.08188	9.31e-08
96	79924	ADM2	3.76066	9.39e-08
97	400966	RGPD1	1.81801	9.42e-08
98	84749	USP30	2.44189	9.67e-08
99	3326	HSP90AB1	1.80217	9.67e-08
100	26471	NUPR1	2.64922	9.71e-08
101	1649	DDIT3	2.85153	9.8e-08
102	3304	HSPA1B	6.45369	9.98e-08
103	113878	DTX2	-1.94111	9.98e-08
104	29948	OSGIN1	3.83043	1.04e-07
105	653519	GPR89A	1.7906	1.04e-07
106	4084	MXD1	3.8727	1.05e-07
107	9816	URB2	-2.83512	1.05e-07
108	4001	LMNB1	-3.02921	1.05e-07
109	5089	PBX2	-1.88144	1.05e-07
110	23163	GGA3	-1.81626	1.06e-07
111	64759	TNS3	-2.64832	1.06e-07
112	9531	BAG3	2.60487	1.13e-07
113	55272	IMP3	-2.80342	1.15e-07
114	3164	NR4A1	2.93648	1.18e-07
115	113	ADCY7	3.4882	1.24e-07
116	64061	TSPYL2	3.31077	1.25e-07
117	55586	MIOX	3.88128	1.27e-07
118	2318	FLNC	2.91615	1.27e-07
119	23212	RRS1	-2.83804	1.27e-07
120	79710	MORC4	1.79141	1.28e-07
121	10797	MTHFD2	1.70987	1.31e-07
122	25861	DFNB31	2.85451	1.33e-07
123	283489	CHAMP1	-2.19052	1.45e-07
124	7673	ZNF222	3.24051	1.46e-07
125	283991	UBALD2	2.61703	1.46e-07
126	7320	UBE2B	1.98895	1.47e-07
127	3301	DNAJA1	1.80037	1.47e-07
128	55207	ARL8B	1.34576	1.47e-07
129	10454	TAB1	-1.82221	1.48e-07
130	116442	RAB39B	3.52872	1.5e-07
131	58476	TP53INP2	1.7818	1.5e-07
132	10286	BCAS2	1.7372	1.5e-07
133	2512	FTL	1.5979	1.5e-07
134	4249	MGAT5	-1.58461	1.5e-07
135	64132	XYLT2	-2.03641	1.5e-07
136	84878	ZBTB45	-2.11575	1.5e-07
137	2137	EXTL3	-2.29017	1.5e-07
138	54821	ERCC6L	-2.65589	1.5e-07
139	5328	PLAU	-4.20756	1.5e-07
140	56204	FAM214A	3.05689	1.5e-07
141	2730	GCLM	1.98343	1.5e-07
142	285704	RGMB	-2.19686	1.5e-07
143	30836	DNTTIP2	1.37043	1.54e-07
144	55290	BRF2	2.20914	1.57e-07
145	64763	ZNF574	-1.60271	1.57e-07
146	89845	ABCC10	-1.94569	1.57e-07
147	55323	LARP6	2.26834	1.61e-07
148	57181	SLC39A10	-1.84363	1.61e-07
149	51429	SNX9	1.34434	1.64e-07
150	388403	YPEL2	4.93895	1.68e-07
151	64651	CSRNP1	2.93398	1.68e-07
152	4209	MEF2D	1.70526	1.68e-07
153	9263	STK17A	1.5064	1.68e-07
154	1605	DAG1	-2.15858	1.68e-07
155	164091	PAQR7	-2.78766	1.68e-07
156	10194	TSHZ1	2.48398	1.71e-07
157	9693	RAPGEF2	2.34627	1.71e-07
158	85416	ZIC5	1.87764	1.71e-07
159	26271	FBXO5	-2.56721	1.71e-07
160	9929	JOSD1	1.41712	1.72e-07
161	286053	NSMCE2	1.44983	1.78e-07
162	7090	TLE3	2.72953	1.81e-07
163	221037	JMJD1C	2.43859	1.81e-07
164	1983	EIF5	1.6502	1.83e-07
165	875	CBS	1.3159	1.83e-07
166	79094	CHAC1	4.52425	1.84e-07
167	6879	TAF7	1.75257	1.89e-07
168	79465	ULBP3	3.37859	2.06e-07
169	4140	MARK3	1.50196	2.1e-07
170	125206	SLC5A10	2.2547	2.11e-07
171	84975	MFSD5	-2.31475	2.11e-07
172	9700	ESPL1	-3.30113	2.11e-07
173	29960	FTSJ2	-1.65254	2.15e-07
174	10847	SRCAP	-1.81032	2.26e-07
175	116461	TSEN15	1.62687	2.26e-07
176	23456	ABCB10	-1.52605	2.26e-07
177	158158	RASEF	2.25522	2.27e-07
178	57451	TENM2	-2.33138	2.27e-07
179	51186	WBP5	3.22829	2.3e-07
180	84461	NEURL4	-1.90884	2.3e-07
181	659	BMPR2	1.20167	2.32e-07
182	9563	H6PD	-2.20351	2.32e-07
183	8660	IRS2	2.55534	2.35e-07
184	152519	NIPAL1	3.32993	2.41e-07
185	55791	LRIF1	2.90217	2.49e-07
186	80818	ZNF436	1.94652	2.53e-07
187	3315	HSPB1	2.23027	2.57e-07
188	4097	MAFG	2.09401	2.58e-07
189	8828	NRP2	-1.68818	2.58e-07
190	3712	IVD	-1.49842	2.6e-07
191	3833	KIFC1	-2.36852	2.63e-07
192	644815	FAM83G	2.12838	2.64e-07
193	4851	NOTCH1	3.5282	2.65e-07
194	171586	ABHD3	1.86067	2.79e-07
195	6301	SARS	1.31406	2.81e-07
196	8682	PEA15	1.66491	2.96e-07
197	84464	SLX4	-2.65088	2.96e-07
198	23328	SASH1	1.72873	2.99e-07
199	8458	TTF2	-1.51312	2.99e-07
200	7153	TOP2A	-2.58985	3e-07
201	3313	HSPA9	1.44682	3.01e-07
202	7296	TXNRD1	1.80722	3.07e-07
203	201292	TRIM65	-1.79967	3.09e-07
204	8795	TNFRSF10B	2.83558	3.09e-07
205	102724560	LOC102724560	1.34681	3.09e-07
206	4771	NF2	-1.37912	3.09e-07
207	414236	C10orf55	-4.1388	3.09e-07
208	528	ATP6V1C1	1.95667	3.1e-07
209	26959	HBP1	1.76496	3.1e-07
210	5987	TRIM27	-1.75917	3.1e-07
211	23462	HEY1	4.56891	3.16e-07
212	467	ATF3	3.24443	3.16e-07
213	140701	ABHD16B	2.82516	3.16e-07
214	11321	GPN1	1.806	3.16e-07
215	6520	SLC3A2	1.71836	3.16e-07
216	10370	CITED2	-2.14694	3.16e-07
217	7020	TFAP2A	-2.24535	3.16e-07
218	4199	ME1	1.90702	3.19e-07
219	57609	DIP2B	1.82641	3.19e-07
220	8829	NRP1	-1.50127	3.19e-07
221	6502	SKP2	-2.47069	3.19e-07
222	85360	SYDE1	-1.35471	3.21e-07
223	9416	DDX23	-1.31938	3.22e-07
224	9813	EFCAB14	-1.61317	3.24e-07
225	54838	WBP1L	-1.6506	3.24e-07
226	1870	E2F2	-2.21457	3.24e-07
227	78999	LRFN4	-2.01993	3.47e-07
228	84823	LMNB2	-1.22728	3.54e-07
229	80709	AKNA	2.34931	3.55e-07
230	9519	TBPL1	1.42161	3.55e-07
231	55257	MRGBP	-1.47121	3.64e-07
232	54498	SMOX	2.77651	3.72e-07
233	1545	CYP1B1	-2.78172	3.72e-07
234	9181	ARHGEF2	1.36853	3.73e-07
235	63901	FAM111A	-2.42497	3.73e-07
236	54532	USP53	2.05859	3.74e-07
237	9586	CREB5	2.40122	3.76e-07
238	54963	UCKL1	-1.43306	3.76e-07
239	91746	YTHDC1	1.9693	3.79e-07
240	10865	ARID5A	3.06954	3.81e-07
241	25929	GEMIN5	-1.65771	3.84e-07
242	1969	EPHA2	-2.17718	3.84e-07
243	55355	HJURP	-2.12321	3.88e-07
244	84961	FBXL20	2.4475	3.98e-07
245	7345	UCHL1	2.14608	3.98e-07
246	3977	LIFR	1.52924	4.1e-07
247	1735	DIO3	-2.31586	4.11e-07
248	3311	HSPA7	12.2712	4.16e-07
249	8013	NR4A3	3.0789	4.16e-07
250	51247	PAIP2	1.5656	4.16e-07
251	84962	AJUBA	-2.06887	4.16e-07
252	255919	CNEP1R1	-2.23442	4.27e-07
253	1025	CDK9	-1.5478	4.3e-07
254	4800	NFYA	-2.12451	4.33e-07
255	90	ACVR1	1.53696	4.4e-07
256	7291	TWIST1	-2.01274	4.44e-07
257	8793	TNFRSF10D	2.85429	4.48e-07
258	79845	RNF122	1.99331	4.48e-07
259	57037	ANKMY2	1.75575	4.51e-07
260	112840	WDR89	-2.2739	4.51e-07
261	9684	LRRC14	-1.34571	4.54e-07
262	57552	NCEH1	-2.34898	4.54e-07
263	56992	KIF15	-2.01566	4.55e-07
264	3336	HSPE1	1.76958	4.58e-07
265	9205	ZMYM5	1.59411	4.58e-07
266	25822	DNAJB5	2.21547	4.67e-07
267	128077	LIX1L	-1.3239	4.67e-07
268	153364	MBLAC2	-2.02874	4.67e-07
269	2717	GLA	1.40999	4.68e-07
270	90809	TMEM55B	1.7573	4.72e-07
271	4839	NOP2	-1.54689	4.72e-07
272	5606	MAP2K3	2.46828	4.75e-07
273	10308	ZNF267	1.88482	4.75e-07
274	399665	FAM102A	2.12091	4.78e-07
275	3308	HSPA4	1.94054	4.78e-07
276	57600	FNIP2	1.69909	4.78e-07
277	4253	CTAGE5	1.35649	4.78e-07
278	890	CCNA2	-2.06261	4.78e-07
279	10598	AHSA1	2.31703	4.86e-07
280	105371414	LOC105371414	1.99626	4.86e-07
281	9043	SPAG9	1.24757	4.86e-07
282	8266	UBL4A	-1.83808	4.86e-07
283	8772	FADD	-2.10091	4.86e-07
284	23636	NUP62	-1.4833	4.9e-07
285	57621	ZBTB2	1.4097	4.92e-07
286	94107	TMEM203	-2.69878	4.97e-07
287	55095	SAMD4B	1.45481	4.98e-07
288	217	ALDH2	2.10842	5e-07
289	157506	RDH10	-2.35743	5e-07
290	140809	SRXN1	1.91542	5e-07
291	80328	ULBP2	2.55332	5.09e-07
292	51187	RSL24D1	1.48711	5.09e-07
293	57458	TMCC3	2.59113	5.37e-07
294	23299	BICD2	-1.45534	5.37e-07
295	729857	RGPD2	1.89394	5.38e-07
296	343990	KIAA1211L	2.50922	5.41e-07
297	55090	MED9	-1.81708	5.54e-07
298	8877	SPHK1	3.56833	5.58e-07
299	694	BTG1	1.85182	5.61e-07
300	146330	FBXL16	-2.10248	5.61e-07
301	23099	ZBTB43	1.80635	5.65e-07
302	79102	RNF26	-2.01084	5.71e-07
303	1050	CEBPA	4.1406	5.77e-07
304	11094	CACFD1	2.66782	5.77e-07
305	59269	HIVEP3	1.44613	5.77e-07
306	580	BARD1	-1.98213	5.77e-07
307	22976	PAXIP1	-2.3419	5.77e-07
308	220213	OTUD1	3.52741	5.78e-07
309	1491	CTH	2.90939	5.78e-07
310	1477	CSTF1	-1.29926	5.78e-07
311	10309	CCNO	2.76243	5.81e-07
312	9618	TRAF4	-1.67346	5.83e-07
313	3486	IGFBP3	-1.94243	5.93e-07
314	83959	SLC4A11	-1.45888	5.95e-07
315	6492	SIM1	-2.75168	6e-07
316	55170	PRMT6	-1.71863	6e-07
317	2534	FYN	2.08064	6.01e-07
318	10461	MERTK	2.34401	6.04e-07
319	9314	KLF4	2.01455	6.04e-07
320	6941	TCF19	-1.47618	6.04e-07
321	9969	MED13	1.22146	6.11e-07
322	23255	MTCL1	-1.57616	6.13e-07
323	9764	KIAA0513	2.05511	6.19e-07
324	6491	STIL	-1.94041	6.2e-07
325	5228	PGF	3.20609	6.24e-07
326	1874	E2F4	-1.41925	6.24e-07
327	1435	CSF1	-3.82541	6.24e-07
328	6016	RIT1	1.26992	6.26e-07
329	101730217	SPECC1L-ADORA2A	-1.51881	6.27e-07
330	55320	MIS18BP1	-1.68179	6.33e-07
331	25978	CHMP2B	1.28385	6.35e-07
332	27309	ZNF330	1.34638	6.38e-07
333	23101	MCF2L2	2.88282	6.41e-07
334	51696	HECA	1.42182	6.5e-07
335	440026	TMEM41B	2.01989	6.52e-07
336	808	CALM3	-1.27805	6.52e-07
337	63979	FIGNL1	-2.03814	6.56e-07
338	64208	POPDC3	1.88135	6.57e-07
339	9877	ZC3H11A	1.31093	6.66e-07
340	4487	MSX1	3.1044	6.69e-07
341	2152	F3	4.27029	6.74e-07
342	11116	FGFR1OP	-1.46202	6.74e-07
343	8799	PEX11B	-2.32524	6.76e-07
344	2887	GRB10	2.02947	6.77e-07
345	79728	PALB2	-1.88751	6.85e-07
346	23510	KCTD2	-1.43624	6.93e-07
347	84687	PPP1R9B	-2.08131	7.04e-07
348	7321	UBE2D1	1.59097	7.1e-07
349	27079	RPUSD2	-1.65166	7.1e-07
350	79635	CCDC121	2.76399	7.12e-07
351	8538	BARX2	1.56091	7.12e-07
352	80010	RMI1	-1.79351	7.12e-07
353	162466	PHOSPHO1	3.32567	7.18e-07
354	1138	CHRNA5	2.29542	7.18e-07
355	57649	PHF12	-2.53246	7.19e-07
356	55830	GLT8D1	-1.70625	7.32e-07
357	4245	MGAT1	-1.56603	7.35e-07
358	30000	TNPO2	-1.22935	7.4e-07
359	90806	ANGEL2	-1.6267	7.5e-07
360	3224	HOXC8	-1.69985	7.51e-07
361	339230	CCDC137	-1.3274	7.59e-07
362	9659	PDE4DIP	1.82277	7.64e-07
363	5097	PCDH1	3.13638	7.73e-07
364	3619	INCENP	-2.44762	7.83e-07
365	79697	C14orf169	-2.12291	7.88e-07
366	54149	C21orf91	1.29073	7.93e-07
367	5468	PPARG	1.60255	7.96e-07
368	253143	PRR14L	-1.83988	8e-07
369	59344	ALOXE3	7.08894	8.03e-07
370	83648	FAM167A	3.79622	8.09e-07
371	169792	GLIS3	2.24473	8.09e-07
372	26511	CHIC2	1.67053	8.09e-07
373	9212	AURKB	-1.84781	8.09e-07
374	23011	RAB21	1.25838	8.13e-07
375	641364	SLC7A11-AS1	3.76034	8.15e-07
376	51582	AZIN1	1.54985	8.16e-07
377	57707	TLDC1	-1.23663	8.18e-07
378	23769	FLRT1	2.96898	8.32e-07
379	57630	SH3RF1	2.03493	8.32e-07
380	84126	ATRIP	-1.55176	8.32e-07
381	5612	PRKRIR	-1.40363	8.39e-07
382	1831	TSC22D3	2.99334	8.49e-07
383	60528	ELAC2	-1.44751	8.53e-07
384	2872	MKNK2	1.93434	8.61e-07
385	123	PLIN2	1.32857	8.63e-07
386	84722	PSRC1	-2.82773	8.72e-07
387	64434	NOM1	-1.31485	8.72e-07
388	154743	C7orf60	2.37983	8.75e-07
389	219844	HYLS1	-2.9104	8.89e-07
390	114789	SLC25A25	1.79851	8.9e-07
391	80128	TRIM46	-2.37613	8.95e-07
392	6837	MED22	-2.12349	8.95e-07
393	116496	FAM129A	1.5829	9.23e-07
394	84890	ADO	-1.81928	9.26e-07
395	5933	RBL1	-1.22766	9.38e-07
396	57827	C6orf47	-1.76295	9.86e-07
397	64062	RBM26	-1.26131	1e-06
398	64786	TBC1D15	1.38058	1.02e-06
399	55143	CDCA8	-2.11612	1.02e-06
400	6809	STX3	2.70843	1.03e-06
401	8019	BRD3	-1.73189	1.03e-06
402	541565	C8orf58	-2.24535	1.03e-06
403	79694	MANEA	-1.77378	1.04e-06
404	23179	RGL1	1.98393	1.04e-06
405	50615	IL21R	5.54117	1.06e-06
406	80329	ULBP1	5.27216	1.06e-06
407	79813	EHMT1	-1.41786	1.06e-06
408	23082	PPRC1	-1.44551	1.06e-06
409	11127	KIF3A	-1.46499	1.06e-06
410	5900	RALGDS	-1.69594	1.06e-06
411	81029	WNT5B	-1.75616	1.06e-06
412	117143	TADA1	-2.79977	1.06e-06
413	54492	NEURL1B	-2.2614	1.06e-06
414	23438	HARS2	-1.58478	1.06e-06
415	729540	RGPD6	1.92842	1.07e-06
416	10776	ARPP19	-1.22198	1.07e-06
417	26031	OSBPL3	1.88027	1.07e-06
418	4929	NR4A2	2.93465	1.08e-06
419	7357	UGCG	-1.80406	1.08e-06
420	11221	DUSP10	2.33118	1.08e-06
421	5333	PLCD1	2.12462	1.08e-06
422	1195	CLK1	3.32465	1.09e-06
423	90416	C15orf57	1.49081	1.09e-06
424	100996724	LOC100996724	1.9522	1.09e-06
425	150468	CKAP2L	-1.93305	1.09e-06
426	27161	AGO2	1.31425	1.11e-06
427	10296	MAEA	-1.34348	1.11e-06
428	168374	ZNF92	1.78979	1.11e-06
429	10926	DBF4	-1.66921	1.12e-06
430	79699	ZYG11B	-1.88617	1.12e-06
431	790	CAD	-1.52856	1.12e-06
432	9510	ADAMTS1	-2.04211	1.15e-06
433	2288	FKBP4	1.96447	1.15e-06
434	23087	TRIM35	-1.47077	1.15e-06
435	2064	ERBB2	-1.49756	1.15e-06
436	135	ADORA2A	-2.05108	1.15e-06
437	2119	ETV5	1.98234	1.16e-06
438	101929780	NBPF25P	2.2031	1.18e-06
439	63874	ABHD4	2.15528	1.18e-06
440	3351	HTR1B	-4.37779	1.18e-06
441	79414	LRFN3	-1.58816	1.19e-06
442	5356	PLRG1	1.4221	1.19e-06
443	3329	HSPD1	1.48689	1.19e-06
444	8438	RAD54L	-1.86439	1.2e-06
445	4093	SMAD9	2.67879	1.2e-06
446	26504	CNNM4	1.7023	1.2e-06
447	54550	NECAB2	3.35786	1.2e-06
448	139285	AMER1	-2.31377	1.23e-06
449	1407	CRY1	1.69605	1.23e-06
450	9994	CASP8AP2	-1.79869	1.25e-06
451	23174	ZCCHC14	1.65049	1.3e-06
452	6785	ELOVL4	2.02609	1.3e-06
453	100500901	MIR3928	6.82328	1.31e-06
454	646023	ADORA2A-AS1	-2.0926	1.31e-06
455	64949	MRPS26	-1.33166	1.33e-06
456	2063	NR2F6	-1.67894	1.33e-06
457	4088	SMAD3	-2.06113	1.33e-06
458	140688	NOL4L	2.60403	1.34e-06
459	2956	MSH6	-1.49422	1.36e-06
460	10073	SNUPN	-1.76369	1.37e-06
461	51684	SUFU	-1.84335	1.37e-06
462	1604	CD55	2.13346	1.38e-06
463	399959	MIR100HG	1.79403	1.38e-06
464	10613	ERLIN1	-1.24086	1.39e-06
465	85028	SNHG12	-2.12051	1.39e-06
466	55521	TRIM36	2.74601	1.39e-06
467	729867	LOC729867	1.73279	1.39e-06
468	79733	E2F8	-2.05037	1.4e-06
469	9975	NR1D2	1.56833	1.4e-06
470	84912	SLC35B4	-1.48628	1.41e-06
471	399473	SPRED3	3.09013	1.43e-06
472	284207	METRNL	2.13964	1.43e-06
473	10963	STIP1	1.68675	1.43e-06
474	56342	PPAN	-2.44946	1.43e-06
475	55466	DNAJA4	8.60031	1.45e-06
476	22849	CPEB3	3.6495	1.45e-06
477	113251	LARP4	1.40785	1.46e-06
478	9533	POLR1C	-2.12033	1.46e-06
479	79072	FASTKD3	-2.447	1.46e-06
480	160622	GRASP	3.87088	1.47e-06
481	84220	RGPD5	1.84541	1.47e-06
482	6924	TCEB3	-1.56158	1.47e-06
483	9824	ARHGAP11A	-1.96139	1.47e-06
484	79803	HPS6	-3.16492	1.47e-06
485	10389	SCML2	-1.98978	1.47e-06
486	6509	SLC1A4	1.92674	1.49e-06
487	26050	SLITRK5	-3.13843	1.49e-06
488	84948	TIGD5	-2.63482	1.51e-06
489	1847	DUSP5	2.87302	1.51e-06
490	136259	KLF14	2.82852	1.51e-06
491	81543	LRRC3	-2.64431	1.51e-06
492	54920	DUS2	-1.81674	1.52e-06
493	54458	PRR13	1.2853	1.52e-06
494	2553	GABPB1	1.20717	1.52e-06
495	114088	TRIM9	1.87288	1.52e-06
496	55435	AP1AR	1.469	1.52e-06
497	10014	HDAC5	2.03763	1.55e-06
498	100529241	HSPE1-MOB4	1.37005	1.55e-06
499	55357	TBC1D2	-1.47852	1.55e-06
500	23341	DNAJC16	-1.5046	1.55e-06
501	199870	FAM76A	-1.66781	1.55e-06
502	55374	TMCO6	-1.70699	1.55e-06
503	113189	CHST14	-2.11284	1.55e-06
504	677838	SNORA61	-2.4262	1.55e-06
505	2960	GTF2E1	-1.31136	1.58e-06
506	11070	TMEM115	-1.47143	1.58e-06
507	79228	THOC6	1.8903	1.58e-06
508	79056	PRRG4	2.84168	1.59e-06
509	80213	TM2D3	-1.5846	1.59e-06
510	200895	DHFRL1	-2.35086	1.63e-06
511	64750	SMURF2	-1.51479	1.63e-06
512	205327	C2orf69	-1.48544	1.65e-06
513	80183	KIAA0226L	4.5721	1.65e-06
514	10003	NAALAD2	2.43297	1.65e-06
515	51512	GTSE1	-2.21225	1.66e-06
516	8629	JRK	-2.2277	1.66e-06
517	2353	FOS	4.43749	1.68e-06
518	5598	MAPK7	-1.58867	1.68e-06
519	340075	ARSI	-2.69169	1.68e-06
520	4610	MYCL	3.14718	1.68e-06
521	387263	C6orf120	-1.25217	1.68e-06
522	54619	CCNJ	-1.94592	1.68e-06
523	101927559	CEBPB-AS1	1.41574	1.68e-06
524	1027	CDKN1B	-1.86417	1.69e-06
525	9617	MTRF1	2.26537	1.7e-06
526	57799	RAB40C	-1.56521	1.7e-06
527	4820	NKTR	-1.71165	1.7e-06
528	64324	NSD1	-1.96512	1.7e-06
529	79786	KLHL36	-1.37896	1.71e-06
530	55343	SLC35C1	-1.42577	1.71e-06
531	6839	SUV39H1	-1.50978	1.71e-06
532	84811	BUD13	-1.61381	1.71e-06
533	5618	PRLR	2.75285	1.73e-06
534	374899	ZNF829	1.98717	1.73e-06
535	57665	RDH14	-1.97537	1.83e-06
536	80789	INTS5	-2.68681	1.84e-06
537	692312	PPAN-P2RY11	-2.20238	1.85e-06
538	3292	HSD17B1	-1.88112	1.86e-06
539	84733	CBX2	-2.46671	1.87e-06
540	285598	ARL10	-2.57197	1.88e-06
541	7779	SLC30A1	1.61164	1.91e-06
542	54985	HCFC1R1	1.5559	1.91e-06
543	23002	DAAM1	1.41133	1.94e-06
544	27301	APEX2	-1.39542	1.94e-06
545	81539	SLC38A1	1.25066	1.96e-06
546	399909	PCNXL3	-1.58278	1.96e-06
547	57132	CHMP1B	1.63513	1.96e-06
548	10733	PLK4	-1.65703	1.96e-06
549	11133	KPTN	1.7722	1.97e-06
550	26234	FBXL5	-1.817	1.97e-06
551	678	ZFP36L2	-2.18295	1.97e-06
552	57529	RGAG1	2.17692	1.98e-06
553	27113	BBC3	2.5278	1.99e-06
554	65009	NDRG4	2.00813	1.99e-06
555	4493	MT1E	1.41335	1.99e-06
556	6498	SKIL	1.40409	2.01e-06
557	58528	RRAGD	2.64106	2.04e-06
558	80207	OPA3	-1.46236	2.05e-06
559	54469	ZFAND6	1.27608	2.05e-06
560	84775	ZNF607	-2.00654	2.11e-06
561	1183	CLCN4	1.71932	2.16e-06
562	339287	MSL1	-1.4277	2.17e-06
563	22992	KDM2A	1.46848	2.18e-06
564	6615	SNAI1	3.38953	2.2e-06
565	9739	SETD1A	-1.3876	2.2e-06
566	55762	ZNF701	1.65893	2.21e-06
567	7453	WARS	1.36248	2.21e-06
568	5277	PIGA	1.31112	2.21e-06
569	23395	LARS2	-1.35553	2.21e-06
570	114791	TUBGCP5	-1.8411	2.21e-06
571	55501	CHST12	-1.89335	2.21e-06
572	23598	PATZ1	-2.04346	2.21e-06
573	25942	SIN3A	-1.66731	2.22e-06
574	100302183	MIR1825	-1.47762	2.26e-06
575	22882	ZHX2	3.67416	2.28e-06
576	60436	TGIF2	-1.99101	2.28e-06
577	146059	CDAN1	-1.434	2.29e-06
578	9590	AKAP12	2.40857	2.3e-06
579	79745	CLIP4	1.54827	2.3e-06
580	54662	TBC1D13	-1.25667	2.3e-06
581	1051	CEBPB	1.34865	2.31e-06
582	56951	C5orf15	-1.62552	2.31e-06
583	55366	LGR4	-1.70745	2.33e-06
584	55806	HR	3.70464	2.33e-06
585	5978	REST	1.5259	2.33e-06
586	5338	PLD2	-1.30624	2.36e-06
587	54058	C21orf58	-1.8034	2.36e-06
588	57496	MKL2	-2.96017	2.37e-06
589	85406	DNAJC14	-1.43658	2.37e-06
590	105379211	LOC105379211	6.25871	2.43e-06
591	26145	IRF2BP1	-1.92141	2.43e-06
592	9456	HOMER1	1.4817	2.43e-06
593	79902	NUP85	-1.51113	2.44e-06
594	182	JAG1	3.75997	2.44e-06
595	9244	CRLF1	3.59634	2.45e-06
596	80223	RAB11FIP1	1.62568	2.47e-06
597	389692	MAFA	4.80138	2.47e-06
598	56652	C10orf2	-1.90995	2.47e-06
599	441155	LOC441155	1.36423	2.49e-06
600	80219	COQ10B	1.35275	2.49e-06
601	80823	BHLHB9	1.62991	2.51e-06
602	161882	ZFPM1	1.55445	2.51e-06
603	10645	CAMKK2	-1.55369	2.51e-06
604	146206	RLTPR	1.95582	2.54e-06
605	3835	KIF22	-1.32777	2.59e-06
606	23270	TSPYL4	2.0133	2.59e-06
607	134145	FAM173B	1.40844	2.59e-06
608	492303	GEMIN8P4	4.51449	2.6e-06
609	51479	ANKFY1	-1.39575	2.62e-06
610	170850	KCNG3	1.91298	2.62e-06
611	387763	C11orf96	1.81884	2.62e-06
612	26233	FBXL6	-1.44529	2.62e-06
613	4221	MEN1	-1.7698	2.63e-06
614	29841	GRHL1	2.62927	2.64e-06
615	29968	PSAT1	1.24736	2.64e-06
616	121260	SLC15A4	-1.50216	2.66e-06
617	5141	PDE4A	-1.59449	2.66e-06
618	7112	TMPO	-1.27245	2.7e-06
619	23558	WBP2	1.79229	2.71e-06
620	10569	SLU7	1.28122	2.74e-06
621	10106	CTDSP2	-1.25225	2.74e-06
622	245972	ATP6V0D2	5.5883	2.76e-06
623	10962	MLLT11	1.70505	2.76e-06
624	1278	COL1A2	-1.41708	2.76e-06
625	84969	TOX2	1.90893	2.79e-06
626	79833	GEMIN6	-1.76566	2.8e-06
627	2920	CXCL2	-2.20814	2.81e-06
628	6004	RGS16	5.34723	2.82e-06
629	139324	HDX	1.7264	2.85e-06
630	2117	ETV3	1.26131	2.85e-06
631	9697	TRAM2	-1.34939	2.85e-06
632	9895	TECPR2	-1.42311	2.87e-06
633	89839	ARHGAP11B	-1.60853	2.87e-06
634	51313	FAM198B	-1.76341	2.87e-06
635	55347	ABHD10	-1.44557	2.92e-06
636	339448	C1orf174	-1.38616	2.96e-06
637	262	AMD1	-1.2642	2.97e-06
638	89796	NAV1	-1.36849	2.99e-06
639	11180	WDR6	-1.29487	2.99e-06
640	92092	ZC3HAV1L	-2.04126	2.99e-06
641	115004	MB21D1	1.54143	2.99e-06
642	56704	JPH1	4.62228	3.01e-06
643	26227	PHGDH	1.82631	3.01e-06
644	26035	GLCE	-1.4753	3.03e-06
645	5723	PSPH	1.63137	3.04e-06
646	3214	HOXB4	-2.61437	3.05e-06
647	5308	PITX2	4.67529	3.09e-06
648	5997	RGS2	3.22674	3.09e-06
649	1390	CREM	1.46036	3.09e-06
650	80824	DUSP16	1.37675	3.12e-06
651	84517	ACTRT3	3.64126	3.13e-06
652	9935	MAFB	3.70917	3.15e-06
653	138151	NACC2	-1.22331	3.2e-06
654	49856	WRAP73	-1.50442	3.2e-06
655	23379	ICE1	-1.50446	3.2e-06
656	51531	C9orf156	1.28692	3.2e-06
657	286319	TUSC1	-1.71072	3.2e-06
658	100289678	ZNF783	-1.78199	3.2e-06
659	10782	ZNF274	1.51895	3.2e-06
660	29923	HILPDA	-3.19414	3.22e-06
661	1906	EDN1	-5.48523	3.22e-06
662	5395	PMS2	-1.2679	3.23e-06
663	441191	RNF216P1	1.25966	3.23e-06
664	84172	POLR1B	-1.33644	3.23e-06
665	200424	TET3	1.74615	3.24e-06
666	10628	TXNIP	-2.3108	3.24e-06
667	18	ABAT	2.97822	3.26e-06
668	57530	CGN	2.09669	3.26e-06
669	90639	COX19	1.68765	3.26e-06
670	9738	CCP110	-1.5369	3.31e-06
671	4299	AFF1	2.05526	3.32e-06
672	727851	RGPD8	1.56067	3.32e-06
673	57661	PHRF1	-1.23634	3.32e-06
674	5111	PCNA	-1.27189	3.35e-06
675	56978	PRDM8	-1.77757	3.35e-06
676	11040	PIM2	-1.85863	3.36e-06
677	9993	DGCR2	-1.65024	3.36e-06
678	25895	METTL21B	-1.862	3.38e-06
679	10024	TROAP	-1.95754	3.38e-06
680	10849	CD3EAP	-1.32663	3.43e-06
681	51307	FAM53C	1.63357	3.44e-06
682	7625	ZNF74	-1.64048	3.55e-06
683	8165	AKAP1	-1.86208	3.56e-06
684	55203	LGI2	2.5202	3.6e-06
685	27101	CACYBP	1.38567	3.62e-06
686	119391	GSTO2	2.06678	3.72e-06
687	147339	C18orf25	1.59819	3.74e-06
688	5371	PML	-1.25122	3.76e-06
689	26291	FGF21	5.31411	3.8e-06
690	1191	CLU	2.22493	3.84e-06
691	245812	CNPY4	-2.02059	3.84e-06
692	54627	MAP10	-3.92157	3.86e-06
693	23051	ZHX3	-1.56255	3.89e-06
694	10385	BTN2A2	1.53974	3.91e-06
695	54468	MIOS	-1.56068	3.92e-06
696	23024	PDZRN3	1.69779	3.93e-06
697	57491	AHRR	-1.41272	3.96e-06
698	29904	EEF2K	-1.67109	3.96e-06
699	81788	NUAK2	-2.80492	3.96e-06
700	8028	MLLT10	-1.29712	4e-06
701	101928358	LOC101928358	5.7933	4e-06
702	22808	MRAS	1.66182	4.01e-06
703	54954	FAM120C	-1.54107	4.01e-06
704	83591	THAP2	1.92234	4.02e-06
705	253512	SLC25A30	-1.20113	4.02e-06
706	283888	IL21R-AS1	5.98531	4.04e-06
707	55794	DDX28	-1.45812	4.04e-06
708	7272	TTK	-1.74871	4.06e-06
709	55858	TMEM165	-1.3511	4.08e-06
710	100528062	ARMCX5-GPRASP2	1.77676	4.1e-06
711	267004	PGBD3	-1.6756	4.12e-06
712	25888	ZNF473	2.33902	4.13e-06
713	283373	ANKRD52	-1.45992	4.15e-06
714	323	APBB2	1.44256	4.16e-06
715	8313	AXIN2	-1.98456	4.2e-06
716	63916	ELMO2	-1.3551	4.2e-06
717	9821	RB1CC1	1.48448	4.22e-06
718	6310	ATXN1	1.43597	4.24e-06
719	747	DAGLA	-1.70822	4.28e-06
720	51566	ARMCX3	1.54519	4.28e-06
721	105373311	LOC105373311	1.29162	4.28e-06
722	25841	ABTB2	1.20298	4.28e-06
723	24142	NAT6	-1.47895	4.28e-06
724	2072	ERCC4	-1.52547	4.3e-06
725	100507459	NRSN2-AS1	1.58707	4.32e-06
726	133746	JMY	1.80251	4.33e-06
727	5813	PURA	1.4592	4.37e-06
728	406	ARNTL	1.38608	4.37e-06
729	4548	MTR	-1.45722	4.37e-06
730	100506963	TCEB3-AS1	-1.51396	4.37e-06
731	140710	SOGA1	-2.12487	4.37e-06
732	79913	ACTR5	-2.37855	4.37e-06
733	64921	CASD1	-1.20643	4.38e-06
734	23240	KIAA0922	-1.72891	4.39e-06
735	80314	EPC1	1.35311	4.4e-06
736	3340	NDST1	-1.31782	4.4e-06
737	105374860	LOC105374860	-2.41818	4.41e-06
738	2959	GTF2B	1.26175	4.43e-06
739	4860	PNP	1.4073	4.43e-06
740	9069	CLDN12	1.4975	4.46e-06
741	55605	KIF21A	5.58746	4.46e-06
742	3748	KCNC3	2.02935	4.52e-06
743	7770	ZNF227	1.72445	4.52e-06
744	79760	GEMIN7	-1.70617	4.53e-06
745	284129	SLC26A11	1.5231	4.57e-06
746	3911	LAMA5	1.6996	4.57e-06
747	256471	MFSD8	-1.79756	4.57e-06
748	54936	ADPRHL2	-1.96031	4.59e-06
749	139886	SPIN4	-1.99751	4.61e-06
750	90874	ZNF697	2.51401	4.66e-06
751	9875	URB1	-1.44726	4.66e-06
752	29914	UBIAD1	-1.44274	4.67e-06
753	10580	SORBS1	2.92606	4.68e-06
754	2074	ERCC6	-1.49304	4.71e-06
755	7541	ZBTB14	-2.08921	4.73e-06
756	79663	HSPBAP1	1.44157	4.73e-06
757	79922	MRM1	-2.17902	4.75e-06
758	84861	KLHL22	-1.40362	4.75e-06
759	84803	AGPAT9	1.63823	4.78e-06
760	2491	CENPI	-1.63933	4.78e-06
761	1009	CDH11	-1.52022	4.81e-06
762	2629	GBA	1.33857	4.85e-06
763	3212	HOXB2	-1.29609	4.85e-06
764	9203	ZMYM3	-1.8145	4.85e-06
765	677	ZFP36L1	-1.52881	4.87e-06
766	3162	HMOX1	3.76499	4.92e-06
767	1410	CRYAB	8.44449	4.96e-06
768	83593	RASSF5	3.292	4.96e-06
769	79668	PARP8	1.31024	4.96e-06
770	8613	PPAP2B	-1.64798	5.05e-06
771	652	BMP4	1.95684	5.06e-06
772	56983	POGLUT1	-1.27218	5.06e-06
773	84872	ZC3H10	-2.42698	5.06e-06
774	441263	DTX2P1-UPK3BP1-PMS2P11	-1.36213	5.08e-06
775	102465508	MIR6843	2.26241	5.09e-06
776	6668	SP2	1.34575	5.1e-06
777	1490	CTGF	-3.84953	5.11e-06
778	197259	MLKL	2.78876	5.12e-06
779	9846	GAB2	2.57841	5.17e-06
780	54845	ESRP1	5.36845	5.18e-06
781	3754	KCNF1	1.7199	5.18e-06
782	144100	PLEKHA7	1.92541	5.18e-06
783	701	BUB1B	-1.90894	5.18e-06
784	55124	PIWIL2	3.45484	5.23e-06
785	2081	ERN1	2.39652	5.23e-06
786	29035	C16orf72	1.42935	5.23e-06
787	146923	RUNDC1	-1.78262	5.24e-06
788	51309	ARMCX1	1.81468	5.25e-06
789	51388	NIP7	-1.5909	5.32e-06
790	100128191	TMPO-AS1	-1.22639	5.35e-06
791	144097	C11orf84	1.42326	5.4e-06
792	57215	THAP11	-1.28847	5.42e-06
793	84327	ZBED3	2.75344	5.42e-06
794	54734	RAB39A	2.27819	5.43e-06
795	30811	HUNK	4.48197	5.45e-06
796	146760	RTN4RL1	-2.24339	5.49e-06
797	55171	TBCCD1	-1.52695	5.56e-06
798	165904	XIRP1	7.11162	5.63e-06
799	1894	ECT2	-1.44559	5.73e-06
800	27022	FOXD3	2.70861	5.73e-06
801	22928	SEPHS2	1.66207	5.74e-06
802	10049	DNAJB6	1.4469	5.86e-06
803	2055	CLN8	1.32222	5.86e-06
804	85453	TSPYL5	-1.46948	5.86e-06
805	83729	INHBE	3.6405	5.87e-06
806	100526794	NT5C1B-RDH14	-1.84969	5.87e-06
807	100134229	JHDM1D-AS1	1.84158	5.91e-06
808	6513	SLC2A1	-1.60753	5.94e-06
809	1428	CRYM	2.97906	5.96e-06
810	2355	FOSL2	-1.53782	5.96e-06
811	64900	LPIN3	-1.74586	5.96e-06
812	57616	TSHZ3	5.70951	5.98e-06
813	114928	GPRASP2	1.91293	5.98e-06
814	4247	MGAT2	-1.22385	5.98e-06
815	26276	VPS33B	-1.23093	5.98e-06
816	5013	OTX1	-1.89153	5.98e-06
817	84446	BRSK1	1.38521	5.99e-06
818	5429	POLH	-1.59786	6.05e-06
819	9330	GTF3C3	1.52716	6.14e-06
820	285190	RGPD4	1.45184	6.15e-06
821	79612	NAA16	1.70532	6.15e-06
822	84134	TOMM40L	-1.76565	6.17e-06
823	79026	AHNAK	-1.47003	6.17e-06
824	1763	DNA2	-1.21487	6.19e-06
825	891	CCNB1	-1.80558	6.23e-06
826	602	BCL3	-2.85071	6.25e-06
827	503569	RGMB-AS1	-1.91065	6.3e-06
828	285203	EOGT	-1.23934	6.34e-06
829	155400	NSUN5P1	-1.35531	6.39e-06
830	1839	HBEGF	2.30025	6.45e-06
831	283149	BCL9L	-1.55724	6.46e-06
832	170689	ADAMTS15	-3.73196	6.48e-06
833	54596	L1TD1	4.6627	6.53e-06
834	81551	STMN4	5.79373	6.55e-06
835	26953	RANBP6	-2.04292	6.6e-06
836	677825	SNORA44	-2.73306	6.61e-06
837	5128	CDK17	1.44598	6.62e-06
838	57158	JPH2	-2.26708	6.62e-06
839	9825	SPATA2	1.58703	6.66e-06
840	8509	NDST2	-1.2767	6.68e-06
841	644242	LINC00622	5.17435	6.72e-06
842	8087	FXR1	1.40801	6.75e-06
843	390916	NUDT19	-1.50805	6.75e-06
844	266655	LINC00094	-1.33118	6.76e-06
845	5362	PLXNA2	4.70221	6.85e-06
846	11218	DDX20	-1.95651	6.85e-06
847	56675	NRIP3	2.22242	6.85e-06
848	84561	SLC12A8	2.42356	6.96e-06
849	27154	BRPF3	1.30386	6.96e-06
850	80222	TARS2	-1.49722	6.96e-06
851	6095	RORA	3.52689	6.96e-06
852	3223	HOXC6	-2.0877	6.97e-06
853	57221	ARFGEF3	2.13773	7e-06
854	338651	KRTAP5-AS1	4.79449	7.01e-06
855	1877	E4F1	-1.47574	7.02e-06
856	114897	C1QTNF1	-1.75996	7.09e-06
857	10021	HCN4	6.49632	7.12e-06
858	2683	B4GALT1	-1.38239	7.13e-06
859	79447	PAGR1	-1.30872	7.17e-06
860	7439	BEST1	1.48155	7.19e-06
861	55916	NXT2	2.08155	7.19e-06
862	27030	MLH3	-1.67143	7.19e-06
863	51501	C11orf73	2.08778	7.21e-06
864	254531	LPCAT4	-1.57123	7.21e-06
865	23076	RRP1B	-1.21748	7.22e-06
866	150275	CCDC117	1.56249	7.22e-06
867	55147	RBM23	1.37916	7.26e-06
868	23242	COBL	3.9657	7.27e-06
869	6548	SLC9A1	1.43229	7.34e-06
870	9678	PHF14	1.30807	7.35e-06
871	25878	MXRA5	-2.7686	7.35e-06
872	64772	ENGASE	1.94797	7.39e-06
873	9903	KLHL21	1.66201	7.39e-06
874	7494	XBP1	1.54063	7.4e-06
875	90550	MCU	1.36056	7.48e-06
876	8604	SLC25A12	-1.60538	7.48e-06
877	102466806	MIR7108	-1.27615	7.5e-06
878	64393	ZMAT3	-1.36495	7.51e-06
879	2170	FABP3	2.67437	7.59e-06
880	9920	KBTBD11	1.79037	7.63e-06
881	2354	FOSB	4.15057	7.67e-06
882	347454	SOWAHD	-3.74187	7.71e-06
883	112597	LINC00152	1.48128	7.76e-06
884	9841	ZBTB24	-1.23997	7.76e-06
885	990	CDC6	1.26094	7.81e-06
886	91607	SLFN11	-1.7205	7.81e-06
887	4288	MKI67	-2.08478	7.85e-06
888	100506621	LINC01279	-2.48955	7.88e-06
889	1960	EGR3	2.80124	7.92e-06
890	205428	C3orf58	-1.7318	7.92e-06
891	79943	ZNF696	-2.14782	7.92e-06
892	25989	ULK3	-1.27147	7.96e-06
893	54980	C2orf42	1.48823	8.01e-06
894	51363	CHST15	2.63302	8.05e-06
895	115416	MALSU1	-1.43716	8.06e-06
896	55172	DNAAF2	-1.66432	8.07e-06
897	23349	PHF24	4.86863	8.14e-06
898	1747	DLX3	5.30912	8.18e-06
899	401548	SNX30	1.42581	8.19e-06
900	29074	MRPL18	1.83348	8.26e-06
901	641	BLM	-1.26255	8.29e-06
902	9829	DNAJC6	2.20271	8.33e-06
903	1040	CDS1	1.75375	8.36e-06
904	1746	DLX2	2.19594	8.37e-06
905	100507003	GFY	4.16855	8.38e-06
906	54557	SGTB	1.23453	8.39e-06
907	90120	C9orf69	-1.51891	8.44e-06
908	100302739	PCNA-AS1	-1.23966	8.53e-06
909	100287387	LOC100287387	2.56521	8.55e-06
910	81844	TRIM56	-1.27851	8.59e-06
911	100134444	KCNJ18	4.77581	8.63e-06
912	401106	LINC00884	5.02833	8.7e-06
913	5076	PAX2	4.12131	8.75e-06
914	8773	SNAP23	1.7713	8.75e-06
915	1813	DRD2	3.51626	8.76e-06
916	2204	FCAR	-2.21457	8.78e-06
917	8739	HRK	5.29088	8.79e-06
918	2250	FGF5	-1.69386	8.79e-06
919	25885	POLR1A	-1.35336	8.8e-06
920	26973	CHORDC1	2.28319	8.81e-06
921	126282	TNFAIP8L1	-1.70747	8.85e-06
922	6687	SPG7	-1.36347	8.87e-06
923	203228	C9orf72	2.36418	8.88e-06
924	64222	TOR3A	-1.45136	8.88e-06
925	124359	CDYL2	3.67937	8.9e-06
926	2700	GJA3	2.68301	8.9e-06
927	51193	ZNF639	-1.6312	8.92e-06
928	389649	C8orf86	5.32619	8.97e-06
929	340526	RGAG4	1.66368	8.97e-06
930	65095	KRI1	-1.43924	8.97e-06
931	100288637	LOC100288637	-1.64562	9.04e-06
932	55330	BLOC1S4	-1.55531	9.09e-06
933	64693	CTAGE1	1.47735	9.17e-06
934	4899	NRF1	-1.40081	9.17e-06
935	10938	EHD1	-1.61604	9.17e-06
936	6445	SGCG	3.14596	9.21e-06
937	158747	MOSPD2	1.30426	9.21e-06
938	201294	UNC13D	3.88857	9.25e-06
939	93183	PIGM	-1.28726	9.25e-06
940	11080	DNAJB4	1.24772	9.26e-06
941	7552	ZNF711	6.31394	9.33e-06
942	8139	GAN	1.79731	9.33e-06
943	2976	GTF3C2	-1.21383	9.33e-06
944	55778	ZNF839	-1.61196	9.33e-06
945	5154	PDGFA	2.83201	9.47e-06
946	10825	NEU3	-1.9407	9.47e-06
947	219	ALDH1B1	-2.39491	9.47e-06
948	158219	TTC39B	1.5898	9.57e-06
949	83439	TCF7L1	1.47802	9.57e-06
950	81789	TIGD6	1.21007	9.59e-06
951	4861	NPAS1	2.34107	9.66e-06
952	54554	WDR5B	-1.70634	9.89e-06
953	100302401	RASAL2-AS1	1.90893	9.93e-06
954	5138	PDE2A	3.84176	9.97e-06
955	162494	RHBDL3	3.13497	1e-05
956	4629	MYH11	-1.51772	1e-05
957	390010	NKX1-2	4.19645	1.01e-05
958	116115	ZNF526	-1.2389	1.01e-05
959	90417	KNSTRN	-1.54947	1.01e-05
960	4886	NPY1R	5.28637	1.02e-05
961	284723	SLC25A34	3.12953	1.02e-05
962	102724646	LOC102724646	2.19294	1.02e-05
963	79830	ZMYM1	-1.25672	1.02e-05
964	9507	ADAMTS4	-2.27221	1.03e-05
965	83879	CDCA7	-1.47314	1.03e-05
966	64857	PLEKHG2	-1.24552	1.03e-05
967	3832	KIF11	-1.40377	1.03e-05
968	144110	TMEM86A	3.00779	1.04e-05
969	5205	ATP8B1	-1.44221	1.04e-05
970	403313	PPAPDC2	-1.89534	1.04e-05
971	23304	UBR2	1.6815	1.05e-05
972	10371	SEMA3A	-1.40236	1.05e-05
973	153222	CREBRF	2.98719	1.05e-05
974	79866	BORA	-1.86079	1.05e-05
975	23531	MMD	-1.38878	1.05e-05
976	101929639	B4GALT1-AS1	-1.23208	1.06e-05
977	283267	LINC00294	-1.86016	1.06e-05
978	64101	LRRC4	5.59774	1.06e-05
979	1376	CPT2	-1.46443	1.06e-05
980	154064	RAET1L	2.83112	1.07e-05
981	105377825	LOC105377825	4.61811	1.07e-05
982	2630	GBAP1	1.33455	1.07e-05
983	8324	FZD7	-2.08933	1.07e-05
984	201163	FLCN	1.48021	1.08e-05
985	100996307	LIPE-AS1	1.28132	1.09e-05
986	6790	AURKA	-1.79162	1.1e-05
987	79753	SNIP1	1.28411	1.11e-05
988	2624	GATA2	1.71568	1.12e-05
989	57192	MCOLN1	1.3117	1.13e-05
990	100506668	NRAV	-1.58894	1.13e-05
991	6655	SOS2	1.25455	1.13e-05
992	23133	PHF8	1.65883	1.13e-05
993	102724352	LOC102724352	1.42778	1.13e-05
994	91833	WDR20	-1.30016	1.13e-05
995	796	CALCA	6.18513	1.14e-05
996	79738	BBS10	-1.37521	1.14e-05
997	55901	THSD1	-1.96342	1.15e-05
998	2035	EPB41	1.80674	1.15e-05
999	150709	ANKAR	2.39541	1.15e-05
1000	80757	TMEM121	-1.94306	1.15e-05
1001	200407	CREG2	2.80853	1.15e-05
1002	26778	SNORA70	-2.53069	1.16e-05
1003	105376066	LOC105376066	1.66802	1.16e-05
1004	64762	GAREM	2.65651	1.17e-05
1005	121268	RHEBL1	1.92023	1.17e-05
1006	1382	CRABP2	2.61682	1.18e-05
1007	81796	SLCO5A1	4.83655	1.18e-05
1008	222183	SRRM3	1.34732	1.18e-05
1009	349075	ZNF713	1.79934	1.18e-05
1010	23401	FRAT2	-1.71985	1.18e-05
1011	112476	PRRT2	-1.45036	1.19e-05
1012	79605	PGBD5	5.00131	1.19e-05
1013	112479	ERI2	-1.46879	1.19e-05
1014	256369	LINC00521	4.36521	1.21e-05
1015	64506	CPEB1	2.3953	1.21e-05
1016	130872	AHSA2	1.45218	1.21e-05
1017	113115	MTFR2	-1.64258	1.22e-05
1018	85369	STRIP1	-1.77777	1.22e-05
1019	90407	TMEM41A	-1.34249	1.23e-05
1020	10230	NBR2	1.57129	1.23e-05
1021	9493	KIF23	-1.76803	1.24e-05
1022	101928151	LINC01179	2.47949	1.24e-05
1023	54820	NDE1	-1.35571	1.25e-05
1024	64843	ISL2	2.46527	1.25e-05
1025	54971	BANP	1.9623	1.25e-05
1026	286151	FBXO43	-3.19954	1.25e-05
1027	3038	HAS3	-1.25773	1.25e-05
1028	10957	PNRC1	1.89819	1.25e-05
1029	9363	RAB33A	3.64545	1.26e-05
1030	64285	RHBDF1	-1.34865	1.26e-05
1031	1850	DUSP8	1.52784	1.27e-05
1032	84662	GLIS2	-1.24447	1.27e-05
1033	6853	SYN1	1.71427	1.28e-05
1034	79836	LONRF3	4.79478	1.28e-05
1035	140838	NANP	-1.7382	1.28e-05
1036	23382	AHCYL2	1.21676	1.29e-05
1037	100500862	MIR3648-1	4.57936	1.29e-05
1038	100506305	LINC00958	4.40068	1.29e-05
1039	1298	COL9A2	3.11877	1.29e-05
1040	51058	ZNF691	-1.31487	1.31e-05
1041	51265	CDKL3	2.11724	1.32e-05
1042	81606	LBH	3.18601	1.33e-05
1043	3219	HOXB9	3.98839	1.33e-05
1044	400506	KNOP1	-1.34427	1.34e-05
1045	64112	MOAP1	1.51231	1.34e-05
1046	692106	SNORD65	-2.34221	1.34e-05
1047	54785	C17orf59	-1.28046	1.34e-05
1048	55199	FAM86C1	-1.4835	1.34e-05
1049	9308	CD83	-1.9915	1.34e-05
1050	55283	MCOLN3	1.76552	1.35e-05
1051	7569	ZNF182	-1.62201	1.35e-05
1052	643977	FLJ32255	1.95722	1.36e-05
1053	8471	IRS4	5.56981	1.37e-05
1054	23178	PASK	-1.53398	1.37e-05
1055	650	BMP2	2.01373	1.37e-05
1056	79720	VPS37B	1.38635	1.37e-05
1057	57645	POGK	-1.36618	1.38e-05
1058	60370	AVPI1	2.21903	1.38e-05
1059	158399	ZNF483	2.4218	1.39e-05
1060	54718	BTN2A3P	1.99708	1.39e-05
1061	84124	ZNF394	1.50215	1.39e-05
1062	92999	ZBTB47	-1.23787	1.4e-05
1063	79754	ASB13	-1.50044	1.4e-05
1064	6804	STX1A	2.30206	1.4e-05
1065	63976	PRDM16	3.01497	1.41e-05
1066	57526	PCDH19	2.70042	1.41e-05
1067	55287	TMEM40	1.46819	1.41e-05
1068	79981	FRMD1	4.29998	1.41e-05
1069	6737	TRIM21	-1.45631	1.41e-05
1070	23743	BHMT2	1.87315	1.42e-05
1071	100302240	MIR1304	-3.00868	1.42e-05
1072	57336	ZNF287	-1.48327	1.43e-05
1073	154091	SLC2A12	1.69338	1.43e-05
1074	135112	NCOA7	1.61633	1.43e-05
1075	358	AQP1	4.15174	1.43e-05
1076	102465514	MIR6854	-1.60711	1.43e-05
1077	57561	ARRDC3	-1.21056	1.44e-05
1078	166614	DCLK2	-1.44318	1.44e-05
1079	51163	DBR1	-2.50959	1.44e-05
1080	84904	ARHGEF39	-1.3401	1.44e-05
1081	84335	AKT1S1	1.2573	1.45e-05
1082	835	CASP2	-1.64162	1.45e-05
1083	653489	RGPD3	1.2769	1.46e-05
1084	25946	ZNF385A	2.36651	1.46e-05
1085	57337	SENP7	-1.22889	1.46e-05
1086	127428	TCEANC2	-1.32206	1.46e-05
1087	57463	AMIGO1	-2.5812	1.47e-05
1088	3363	HTR7	4.76767	1.47e-05
1089	54465	ETAA1	-2.77407	1.47e-05
1090	157247	MGC27345	-1.84298	1.47e-05
1091	3589	IL11	4.40014	1.47e-05
1092	29896	TRA2A	1.38223	1.49e-05
1093	26800	SNORD49A	-3.34712	1.49e-05
1094	8526	DGKE	1.48805	1.49e-05
1095	27294	DHDH	4.31747	1.49e-05
1096	84541	KBTBD8	1.7257	1.5e-05
1097	283487	LINC00346	1.29406	1.5e-05
1098	285971	ZNF775	-1.69305	1.51e-05
1099	101752399	STAG3L5P-PVRIG2P-PILRB	-1.31248	1.51e-05
1100	26048	ZNF500	-2.04869	1.51e-05
1101	3761	KCNJ4	3.77506	1.52e-05
1102	4320	MMP11	-2.15427	1.52e-05
1103	151963	MB21D2	-2.21153	1.52e-05
1104	55106	SLFN12	-1.28557	1.54e-05
1105	105371045	LOC105371045	4.70226	1.54e-05
1106	100874366	HOXC13-AS	2.00805	1.55e-05
1107	1058	CENPA	-1.39956	1.55e-05
1108	101927746	LOC101927746	-2.31529	1.55e-05
1109	80775	TMEM177	-2.30193	1.55e-05
1110	4319	MMP10	4.48511	1.57e-05
1111	10717	AP4B1	1.4056	1.57e-05
1112	90634	N4BP2L1	3.13276	1.58e-05
1113	5106	PCK2	1.35079	1.58e-05
1114	57082	CASC5	-1.65576	1.59e-05
1115	9516	LITAF	1.21534	1.6e-05
1116	3570	IL6R	2.4238	1.62e-05
1117	6621	SNAPC4	-1.66461	1.63e-05
1118	147841	SPC24	-1.7322	1.63e-05
1119	440295	GOLGA6L9	1.78131	1.63e-05
1120	57224	NHSL1	1.63171	1.64e-05
1121	1843	DUSP1	2.152	1.66e-05
1122	79680	C22orf29	-1.74452	1.69e-05
1123	163786	SASS6	-1.79157	1.7e-05
1124	114818	KLHL29	2.34374	1.71e-05
1125	140825	NEURL2	1.54604	1.71e-05
1126	57570	TRMT5	-1.20096	1.72e-05
1127	63982	ANO3	4.24833	1.72e-05
1128	3627	CXCL10	-5.7381	1.73e-05
1129	157638	FAM84B	2.28635	1.74e-05
1130	441212	RP9P	1.56273	1.77e-05
1131	4144	MAT2A	-1.30822	1.77e-05
1132	6890	TAP1	-1.27316	1.78e-05
1133	55038	CDCA4	-1.58857	1.78e-05
1134	28512	NKIRAS1	1.22469	1.8e-05
1135	147	ADRA1B	3.10003	1.8e-05
1136	10817	FRS3	-2.26307	1.82e-05
1137	55790	CSGALNACT1	-1.23523	1.83e-05
1138	7753	ZNF202	-1.77955	1.83e-05
1139	259236	TMIE	5.30826	1.84e-05
1140	25937	WWTR1	1.44015	1.84e-05
1141	29128	UHRF1	-1.47087	1.84e-05
1142	8690	JRKL	-1.94831	1.84e-05
1143	692063	SNORA32	-2.92707	1.84e-05
1144	54923	LIME1	-1.42782	1.84e-05
1145	28999	KLF15	4.10018	1.85e-05
1146	687	KLF9	2.26541	1.86e-05
1147	100873974	KCNC4-AS1	3.78133	1.87e-05
1148	103504731	MIR3648-2	4.04004	1.89e-05
1149	834	CASP1	3.18042	1.9e-05
1150	100996792	LOC100996792	1.81887	1.92e-05
1151	646903	LOC646903	1.39828	1.93e-05
1152	159013	CXorf38	-1.35631	1.93e-05
1153	5743	PTGS2	2.45246	1.94e-05
1154	23231	SEL1L3	3.98078	1.94e-05
1155	79637	ARMC7	-1.61482	1.95e-05
1156	9788	MTSS1	-1.43332	1.97e-05
1157	79929	MAP6D1	-1.4491	1.98e-05
1158	150696	PROM2	3.5825	1.99e-05
1159	1132	CHRM4	2.64517	1.99e-05
1160	84665	MYPN	-1.94804	2e-05
1161	150771	ITPRIPL1	-2.29645	2.02e-05
1162	196513	DCP1B	-1.4219	2.02e-05
1163	25973	PARS2	-2.52917	2.04e-05
1164	647042	GOLGA6L10	1.90673	2.04e-05
1165	140730	RIMS4	1.74281	2.04e-05
1166	11247	NXPH4	1.27996	2.04e-05
1167	340784	HMX3	4.49662	2.05e-05
1168	84210	ANKRD20A1	4.86159	2.06e-05
1169	4495	MT1G	2.11547	2.06e-05
1170	5613	PRKX	-1.2833	2.06e-05
1171	23613	ZMYND8	-1.44862	2.07e-05
1172	81848	SPRY4	2.11729	2.07e-05
1173	151056	PLB1	1.94852	2.07e-05
1174	84899	TMTC4	-1.21034	2.07e-05
1175	64430	PCNXL4	-1.59566	2.07e-05
1176	102465834	MIR7844	2.85807	2.08e-05
1177	150290	DUSP18	-1.42391	2.08e-05
1178	84892	POMGNT2	-1.98302	2.08e-05
1179	100129931	LOC100129931	-1.32491	2.08e-05
1180	8744	TNFSF9	2.33625	2.08e-05
1181	124935	SLC43A2	-1.21906	2.08e-05
1182	54487	DGCR8	-1.22396	2.09e-05
1183	56605	ERO1B	1.31867	2.09e-05
1184	133522	PPARGC1B	-1.50381	2.09e-05
1185	3669	ISG20	2.19643	2.09e-05
1186	100130744	LOC100130744	1.27956	2.1e-05
1187	7026	NR2F2	-1.51154	2.1e-05
1188	56271	BEX4	6.94901	2.11e-05
1189	5311	PKD2	-1.41143	2.12e-05
1190	8862	APLN	-1.43311	2.12e-05
1191	2030	SLC29A1	-1.42798	2.13e-05
1192	8396	PIP4K2B	-1.24254	2.14e-05
1193	100132707	PAXIP1-AS2	-1.6524	2.15e-05
1194	94031	HTRA3	5.17825	2.16e-05
1195	26353	HSPB8	6.37275	2.17e-05
1196	105369174	LOC105369174	2.01422	2.18e-05
1197	7539	ZFP37	1.43051	2.18e-05
1198	105376114	LOC105376114	3.13681	2.19e-05
1199	4010	LMX1B	2.48573	2.19e-05
1200	100130197	EFCAB14-AS1	-1.54905	2.19e-05
1201	100534612	C1QTNF3-AMACR	-1.25131	2.19e-05
1202	8840	WISP1	-3.43631	2.19e-05
1203	1316	KLF6	-2.19953	2.2e-05
1204	105379473	LOC105379473	4.69927	2.2e-05
1205	101243544	ERCC6-PGBD3	-1.43335	2.2e-05
1206	84546	SNORD35B	-2.07226	2.23e-05
1207	3005	H1F0	-1.8514	2.24e-05
1208	5460	POU5F1	-2.08181	2.26e-05
1209	221504	ZBTB9	-1.63882	2.28e-05
1210	9709	HERPUD1	1.33298	2.3e-05
1211	100996643	LOC100996643	4.90235	2.31e-05
1212	22863	ATG14	1.40317	2.31e-05
1213	56243	KIAA1217	1.93477	2.34e-05
1214	55028	C17orf80	-1.42179	2.35e-05
1215	284306	ZNF547	1.47247	2.36e-05
1216	163259	DENND2C	2.34875	2.38e-05
1217	7484	WNT9B	4.48232	2.39e-05
1218	9839	ZEB2	1.23153	2.39e-05
1219	728215	FAM155A	1.83552	2.4e-05
1220	51343	FZR1	-1.27414	2.42e-05
1221	5732	PTGER2	2.71228	2.43e-05
1222	9120	SLC16A6	-2.18953	2.44e-05
1223	10081	PDCD7	-1.38498	2.44e-05
1224	102724159	LOC102724159	-1.62199	2.45e-05
1225	90249	UNC5A	3.51571	2.45e-05
1226	9411	ARHGAP29	-2.11266	2.45e-05
1227	54207	KCNK10	4.55919	2.45e-05
1228	4277	MICB	1.35129	2.45e-05
1229	220004	PPP1R32	2.33496	2.46e-05
1230	81577	GFOD2	-1.48113	2.47e-05
1231	53947	A4GALT	-1.54394	2.47e-05
1232	23600	AMACR	-1.28724	2.47e-05
1233	56623	INPP5E	-1.29128	2.47e-05
1234	123263	MTFMT	-1.24309	2.48e-05
1235	8349	HIST2H2BE	1.83731	2.49e-05
1236	101928841	LOC101928841	4.94355	2.49e-05
1237	339210	C17orf67	1.70686	2.49e-05
1238	5514	PPP1R10	2.13307	2.52e-05
1239	8447	DOC2B	3.90897	2.52e-05
1240	440590	ZYG11A	-1.62602	2.52e-05
1241	55247	NEIL3	-1.42	2.52e-05
1242	374860	ANKRD30B	3.52215	2.53e-05
1243	283284	IGSF22	3.80854	2.57e-05
1244	57460	PPM1H	-1.77644	2.57e-05
1245	80723	SLC35G2	1.66802	2.59e-05
1246	91768	CABLES1	1.45028	2.6e-05
1247	9828	ARHGEF17	-1.68662	2.6e-05
1248	57182	ANKRD50	-1.3025	2.61e-05
1249	144568	A2ML1	5.71929	2.63e-05
1250	10726	NUDC	1.23119	2.66e-05
1251	55144	LRRC8D	-1.31977	2.66e-05
1252	7473	WNT3	1.80663	2.67e-05
1253	100507246	SNHG16	-1.22535	2.68e-05
1254	10181	RBM5	1.34112	2.68e-05
1255	153020	RASGEF1B	6.96171	2.68e-05
1256	105371932	LOC105371932	2.60978	2.68e-05
1257	201176	ARHGAP27	4.36611	2.69e-05
1258	79714	CCDC51	-1.31087	2.69e-05
1259	255057	CBARP	1.71409	2.73e-05
1260	55638	SYBU	3.27508	2.74e-05
1261	257364	SNX33	-1.33511	2.75e-05
1262	7475	WNT6	5.87167	2.76e-05
1263	5122	PCSK1	1.93422	2.76e-05
1264	10954	PDIA5	-1.6168	2.77e-05
1265	26275	HIBCH	1.67638	2.78e-05
1266	105372487	LOC105372487	4.54908	2.79e-05
1267	10560	SLC19A2	2.12881	2.79e-05
1268	9937	DCLRE1A	-1.33465	2.83e-05
1269	4693	NDP	-2.59414	2.87e-05
1270	54676	GTPBP2	1.24226	2.87e-05
1271	84989	JMJD1C-AS1	1.94634	2.87e-05
1272	6374	CXCL5	-1.45826	2.9e-05
1273	11322	TMC6	3.1726	2.9e-05
1274	219699	UNC5B	4.8312	2.91e-05
1275	5822	PWP2	-1.68376	2.93e-05
1276	92935	MARS2	-2.7744	2.95e-05
1277	9315	NREP	-1.41343	2.96e-05
1278	6080	SNORA73A	-3.62653	2.97e-05
1279	6756	SSX1	4.20717	2.97e-05
1280	728	C5AR1	3.69238	2.99e-05
1281	220441	RNF152	2.91312	2.99e-05
1282	2752	GLUL	1.69999	3.01e-05
1283	4014	LOR	5.18733	3.01e-05
1284	375057	C1orf95	4.39287	3.01e-05
1285	101927759	LOC101927759	2.74532	3.01e-05
1286	1943	EFNA2	1.83204	3.01e-05
1287	9923	ZBTB40	1.38962	3.01e-05
1288	639	PRDM1	-1.77219	3.03e-05
1289	105377639	LOC105377639	4.49365	3.03e-05
1290	147744	TMEM190	4.57614	3.03e-05
1291	90060	CCDC120	-1.63462	3.05e-05
1292	23086	EXPH5	3.66484	3.06e-05
1293	51333	ZNF771	1.22324	3.07e-05
1294	1840	DTX1	4.76883	3.07e-05
1295	8741	TNFSF13	1.20709	3.08e-05
1296	122953	JDP2	1.81852	3.1e-05
1297	4880	NPPC	4.81465	3.1e-05
1298	55039	TRMT12	-1.66813	3.12e-05
1299	105378948	LOC105378948	2.04475	3.13e-05
1300	1136	CHRNA3	2.11961	3.14e-05
1301	4804	NGFR	1.89374	3.17e-05
1302	54855	FAM46C	4.36472	3.17e-05
1303	8501	SLC43A1	1.89187	3.17e-05
1304	25845	PP7080	-1.40016	3.17e-05
1305	340393	TMEM249	-1.75721	3.19e-05
1306	5966	REL	-1.7042	3.2e-05
1307	330	BIRC3	-4.61851	3.2e-05
1308	162681	C18orf54	-1.30555	3.2e-05
1309	10978	CLP1	-1.32095	3.2e-05
1310	7490	WT1	3.51771	3.2e-05
1311	239	ALOX12	1.60158	3.2e-05
1312	643836	ZFP62	-1.94477	3.22e-05
1313	440021	KRTAP5-2	5.12317	3.23e-05
1314	26094	DCAF4	-1.42033	3.25e-05
1315	114	ADCY8	2.39346	3.25e-05
1316	102465454	MIR6758	1.30209	3.26e-05
1317	253782	CERS6	1.5203	3.27e-05
1318	9603	NFE2L3	-1.93347	3.27e-05
1319	10215	OLIG2	4.82404	3.28e-05
1320	27439	CECR6	2.8167	3.28e-05
1321	80174	DBF4B	-1.33205	3.29e-05
1322	54876	DCAF16	-1.24763	3.29e-05
1323	389206	BEND4	4.65434	3.31e-05
1324	91	ACVR1B	-1.47411	3.35e-05
1325	493812	HCG11	-1.41782	3.35e-05
1326	85407	NKD1	2.86132	3.38e-05
1327	377677	CA13	3.27231	3.38e-05
1328	10007	GNPDA1	1.43755	3.38e-05
1329	113730	KLHDC7B	4.08778	3.38e-05
1330	51277	DNAJC27	-1.36528	3.38e-05
1331	389792	IER5L	-1.64117	3.39e-05
1332	5922	RASA2	-1.72233	3.39e-05
1333	116984	ARAP2	5.09736	3.4e-05
1334	102724105	ZNF528-AS1	1.56183	3.4e-05
1335	84445	LZTS2	-1.45086	3.4e-05
1336	26770	SNORD79	-2.1325	3.4e-05
1337	90381	TICRR	-1.44553	3.42e-05
1338	1909	EDNRA	1.85641	3.43e-05
1339	57597	BAHCC1	-2.36029	3.43e-05
1340	57161	PELI2	4.41183	3.44e-05
1341	400566	C17orf97	-1.65834	3.44e-05
1342	118980	SFXN2	-1.59558	3.46e-05
1343	844	CASQ1	3.60617	3.48e-05
1344	10912	GADD45G	4.75976	3.49e-05
1345	9066	SYT7	3.13623	3.5e-05
1346	64333	ARHGAP9	3.67521	3.5e-05
1347	105376047	LOC105376047	2.66729	3.5e-05
1348	24145	PANX1	-1.35854	3.52e-05
1349	26330	GAPDHS	-2.00266	3.53e-05
1350	101928433	LOC101928433	1.64663	3.54e-05
1351	50805	IRX4	5.14758	3.56e-05
1352	79669	C3orf52	2.94468	3.56e-05
1353	353189	SLCO4C1	5.46992	3.57e-05
1354	2016	EMX1	7.1648	3.62e-05
1355	51447	IP6K2	1.23431	3.64e-05
1356	144347	FAM101A	-2.72164	3.66e-05
1357	23321	TRIM2	2.2561	3.67e-05
1358	8408	ULK1	1.96108	3.67e-05
1359	83983	TSSK6	1.5265	3.67e-05
1360	4435	CITED1	2.67572	3.69e-05
1361	2188	FANCF	-2.39732	3.7e-05
1362	78991	PCYOX1L	-2.04494	3.71e-05
1363	885	CCK	2.54361	3.71e-05
1364	140461	ASB8	-1.29355	3.71e-05
1365	9053	MAP7	2.30033	3.72e-05
1366	10725	NFAT5	1.21781	3.72e-05
1367	55016	2001-03-01	-2.33952	3.75e-05
1368	7733	ZNF180	-1.25153	3.75e-05
1369	442898	MIR324	1.26243	3.78e-05
1370	147686	ZNF418	-2.07622	3.83e-05
1371	10763	NES	4.60482	3.84e-05
1372	26784	SNORA64	-2.40538	3.85e-05
1373	113157	RPLP0P2	3.35796	3.86e-05
1374	100128239	LOC100128239	5.31122	3.86e-05
1375	93166	PRDM6	2.5504	3.91e-05
1376	284454	LOC284454	-2.35789	3.91e-05
1377	1139	CHRNA7	3.7415	3.92e-05
1378	79175	ZNF343	-1.6082	3.94e-05
1379	692212	SNORD99	-2.50357	3.96e-05
1380	5734	PTGER4	-1.59517	3.97e-05
1381	3759	KCNJ2	2.42017	4.01e-05
1382	100422985	MIR1184-2	-1.22799	4.01e-05
1383	387597	ILDR2	3.07054	4.04e-05
1384	5915	RARB	-2.27482	4.04e-05
1385	9674	KIAA0040	4.93597	4.04e-05
1386	220992	ZNF485	-2.54268	4.04e-05
1387	148345	C1orf127	3.75833	4.05e-05
1388	149420	PDIK1L	-1.55783	4.05e-05
1389	100616465	MIR4656	5.1912	4.1e-05
1390	388662	SLC6A17	4.822	4.1e-05
1391	26084	ARHGEF26	2.46226	4.1e-05
1392	59341	TRPV4	1.66248	4.17e-05
1393	1413	CRYBA4	4.2615	4.21e-05
1394	8876	VNN1	-2.12559	4.23e-05
1395	80201	HKDC1	3.21137	4.24e-05
1396	55315	SLC29A3	1.45557	4.24e-05
1397	5243	ABCB1	5.44696	4.25e-05
1398	102466736	MIR6789	-1.66037	4.25e-05
1399	84787	SUV420H2	-1.52679	4.25e-05
1400	7728	ZNF175	1.48736	4.28e-05
1401	727896	LOC727896	2.21161	4.28e-05
1402	842	CASP9	1.32883	4.28e-05
1403	222389	BEND7	2.15081	4.29e-05
1404	85508	SCRT2	4.16987	4.3e-05
1405	65997	RASL11B	2.54245	4.33e-05
1406	400931	MIRLET7BHG	-2.08508	4.34e-05
1407	9737	GPRASP1	1.76251	4.39e-05
1408	257407	C2orf72	2.23272	4.39e-05
1409	5347	PLK1	-1.63881	4.39e-05
1410	2925	GRPR	-1.29874	4.4e-05
1411	84549	MAK16	-1.24177	4.4e-05
1412	222255	ATXN7L1	1.41321	4.41e-05
1413	728752	LOC728752	2.21724	4.43e-05
1414	127002	ATXN7L2	1.28501	4.45e-05
1415	100188917	ESP33	4.18854	4.46e-05
1416	2523	FUT1	4.98335	4.46e-05
1417	100506211	MIR210HG	-2.30041	4.47e-05
1418	25880	TMEM186	-1.54917	4.49e-05
1419	11113	CIT	-1.45439	4.51e-05
1420	84135	UTP15	-1.35975	4.52e-05
1421	102724515	LINC01291	1.82881	4.53e-05
1422	83594	NUDT12	-1.43576	4.55e-05
1423	10460	TACC3	-1.28342	4.55e-05
1424	11041	B4GAT1	-1.51048	4.56e-05
1425	5251	PHEX	1.32374	4.56e-05
1426	171022	ABHD11-AS1	4.21847	4.58e-05
1427	23762	OSBP2	1.3094	4.6e-05
1428	84034	EMILIN2	2.6686	4.6e-05
1429	219654	ZCCHC24	1.69039	4.61e-05
1430	10739	RFPL2	7.29127	4.63e-05
1431	79805	VASH2	1.73806	4.65e-05
1432	55783	CMTR2	-1.23701	4.68e-05
1433	10846	PDE10A	4.02329	4.7e-05
1434	257000	TINCR	1.36719	4.7e-05
1435	105370849	LOC105370849	3.92207	4.73e-05
1436	80303	EFHD1	2.92591	4.74e-05
1437	22824	HSPA4L	1.97261	4.75e-05
1438	101927770	LOC101927770	-3.08774	4.75e-05
1439	7286	TUFT1	1.55731	4.77e-05
1440	253650	ANKRD18A	-1.46892	4.77e-05
1441	102466744	MIR6827	-2.76716	4.77e-05
1442	3270	HRC	3.36223	4.78e-05
1443	8912	CACNA1H	4.24342	4.83e-05
1444	26802	SNORD47	-2.33709	4.83e-05
1445	63897	HEATR6	-1.20137	4.85e-05
1446	81607	PVRL4	3.80341	4.86e-05
1447	642846	LOC642846	-1.30206	4.86e-05
1448	55603	FAM46A	-1.5829	4.86e-05
1449	57542	KLHL42	-1.21066	4.87e-05
1450	881	CCIN	5.25501	4.87e-05
1451	344838	PAQR9	2.08995	4.87e-05
1452	63920	ZBED8	-2.63108	4.87e-05
1453	143686	SESN3	5.48235	4.88e-05
1454	9033	PKD2L1	4.47434	4.88e-05
1455	3790	KCNS3	4.17131	4.88e-05
1456	5454	POU3F2	4.89474	4.92e-05
1457	84850	GLIS3-AS1	2.14922	4.92e-05
1458	60529	ALX4	4.18856	4.96e-05
1459	10157	AASS	3.02547	4.96e-05
1460	6304	SATB1	2.18798	4.96e-05
1461	26150	RIBC2	-1.33816	4.96e-05
1462	84107	ZIC4	-1.43236	4.96e-05
1463	684959	SNORA25	-2.87382	4.96e-05
1464	10794	ZNF460	2.03155	4.97e-05
1465	3976	LIF	-3.072	5e-05
1466	64859	NABP1	-1.34108	5.03e-05
1467	60468	BACH2	1.90508	5.04e-05
1468	80763	SPX	2.5722	5.15e-05
1469	7068	THRB	2.49568	5.15e-05
1470	114826	SMYD4	-1.2477	5.16e-05
1471	23764	MAFF	1.73829	5.18e-05
1472	283748	PLA2G4D	4.57622	5.18e-05
1473	25865	PRKD2	1.39355	5.18e-05
1474	283358	B4GALNT3	4.07271	5.18e-05
1475	3768	KCNJ12	1.25948	5.18e-05
1476	345630	FBLL1	2.43802	5.19e-05
1477	146	ADRA1D	3.74417	5.21e-05
1478	50486	G0S2	-4.2515	5.22e-05
1479	80119	PIF1	-2.46638	5.22e-05
1480	114112	TXNRD3	-1.2869	5.3e-05
1481	60677	CELF6	3.72313	5.31e-05
1482	10392	NOD1	-2.00586	5.35e-05
1483	441430	ANKRD20A2	3.78191	5.35e-05
1484	84985	FAM83A	4.41635	5.35e-05
1485	440	ASNS	1.35776	5.36e-05
1486	9794	MAML1	-1.31365	5.41e-05
1487	100134869	UBE2Q2P2	1.73044	5.45e-05
1488	65999	LRRC61	4.38381	5.46e-05
1489	340527	NHSL2	3.32721	5.55e-05
1490	132884	EVC2	1.5899	5.55e-05
1491	283849	EXOC3L1	2.17887	5.56e-05
1492	23492	CBX7	-1.36098	5.58e-05
1493	151534	LBX2-AS1	1.56114	5.59e-05
1494	646626	LOC646626	1.21848	5.59e-05
1495	103504728	MIR3687-2	4.08471	5.6e-05
1496	64167	ERAP2	-2.20497	5.61e-05
1497	102465525	MIR6870	4.44725	5.63e-05
1498	83541	FAM110A	-1.5973	5.68e-05
1499	9848	MFAP3L	4.98263	5.69e-05
1500	64789	EXO5	-1.47936	5.7e-05
1501	84707	BEX2	6.03606	5.71e-05
1502	3321	IGSF3	-1.29324	5.71e-05
1503	10161	LPAR6	-1.73519	5.71e-05
1504	283932	FBXL19-AS1	3.36344	5.92e-05
1505	140831	ZSWIM3	-1.59943	5.93e-05
1506	64410	KLHL25	2.05841	5.94e-05
1507	9970	NR1I3	-1.75597	5.95e-05
1508	100422977	MIR1184-3	-1.42294	5.95e-05
1509	388569	ZNF324B	-1.48793	5.97e-05
1510	3660	IRF2	-1.86717	5.97e-05
1511	55113	XKR8	-1.70021	5.98e-05
1512	54995	OXSM	-1.61227	6.01e-05
1513	1628	DBP	2.44618	6.02e-05
1514	147700	KLC3	-1.22656	6.03e-05
1515	283383	ADGRD1	3.73495	6.03e-05
1516	255394	TCP11L2	2.50578	6.03e-05
1517	122616	C14orf79	-1.32332	6.03e-05
1518	65983	GRAMD3	-1.96309	6.04e-05
1519	650623	BEND3P3	1.24203	6.07e-05
1520	26813	SNORD36C	-2.97589	6.09e-05
1521	100302158	MIR1231	-1.28502	6.11e-05
1522	23493	HEY2	5.00276	6.12e-05
1523	128061	C1orf131	-1.24613	6.14e-05
1524	26785	SNORD63	3.12698	6.17e-05
1525	23090	ZNF423	4.16492	6.17e-05
1526	9026	HIP1R	1.24963	6.17e-05
1527	7545	ZIC1	-1.43042	6.19e-05
1528	8120	AP3B2	1.63526	6.21e-05
1529	22943	DKK1	-1.60982	6.24e-05
1530	286	ANK1	1.21693	6.24e-05
1531	1436	CSF1R	1.5517	6.24e-05
1532	54941	RNF125	2.77299	6.33e-05
1533	105377638	LOC105377638	4.78675	6.38e-05
1534	54784	ALKBH4	-1.70496	6.38e-05
1535	9196	KCNAB3	-3.11933	6.38e-05
1536	1263	PLK3	1.65527	6.4e-05
1537	9918	NCAPD2	-1.33018	6.41e-05
1538	9427	ECEL1	4.46339	6.42e-05
1539	26788	SNORD60	-4.49674	6.46e-05
1540	3397	ID1	-1.73198	6.49e-05
1541	167681	PRSS35	2.31705	6.49e-05
1542	1849	DUSP7	-1.49782	6.51e-05
1543	4603	MYBL1	-1.41517	6.52e-05
1544	79896	THNSL1	-1.59482	6.56e-05
1545	221955	DAGLB	1.50929	6.59e-05
1546	10391	CORO2B	2.5307	6.61e-05
1547	101752334	PVRIG2P	-1.26554	6.61e-05
1548	10252	SPRY1	-1.89142	6.63e-05
1549	4892	NRAP	3.12259	6.71e-05
1550	401237	CASC15	1.96784	6.71e-05
1551	9312	KCNB2	4.46522	6.72e-05
1552	55958	KLHL9	-1.68023	6.72e-05
1553	101928747	LOC101928747	-2.27875	6.79e-05
1554	94026	POM121L2	4.44783	6.86e-05
1555	85002	FAM86B1	-1.3739	6.9e-05
1556	4163	MCC	2.92126	6.93e-05
1557	1124	CHN2	3.57303	6.93e-05
1558	10750	GRAP	4.64273	6.98e-05
1559	647476	FRG2EP	5.79617	7.01e-05
1560	8365	HIST1H4H	2.1414	7.06e-05
1561	100861402	CERS6-AS1	1.3571	7.07e-05
1562	101060022	LOC101060022	5.42208	7.08e-05
1563	6478	SIAH2	1.24792	7.1e-05
1564	388591	RNF207	-1.33157	7.13e-05
1565	285830	HLA-F-AS1	4.49912	7.15e-05
1566	575	ADGRB1	3.27621	7.17e-05
1567	344887	LOC344887	4.21406	7.2e-05
1568	8837	CFLAR	-1.26701	7.23e-05
1569	59271	EVA1C	-2.39129	7.37e-05
1570	57578	UNC79	2.92937	7.38e-05
1571	1958	EGR1	1.60721	7.4e-05
1572	503538	A1BG-AS1	-1.21258	7.41e-05
1573	6666	SOX12	-1.2835	7.41e-05
1574	440556	LINC00982	4.17951	7.44e-05
1575	102723475	LOC102723475	4.16892	7.47e-05
1576	3090	HIC1	2.61045	7.47e-05
1577	105377594	LOC105377594	4.41346	7.48e-05
1578	389072	PLEKHM3	1.42609	7.49e-05
1579	92162	TMEM88	3.37279	7.52e-05
1580	100422945	MIR4326	2.56312	7.52e-05
1581	105375039	LOC105375039	4.76461	7.56e-05
1582	5481	PPID	1.43415	7.56e-05
1583	2637	GBX2	2.47588	7.57e-05
1584	27074	LAMP3	2.4956	7.59e-05
1585	163782	KANK4	1.89708	7.59e-05
1586	402778	IFITM10	1.6424	7.61e-05
1587	102465456	MIR6761	2.19866	7.63e-05
1588	9170	LPAR2	1.40517	7.63e-05
1589	27231	NMRK2	3.19445	7.67e-05
1590	441094	NR2F1-AS1	1.57793	7.7e-05
1591	4752	NEK3	-1.20727	7.71e-05
1592	645752	LOC645752	4.15372	7.71e-05
1593	342667	STAC2	2.98516	7.71e-05
1594	4923	NTSR1	3.98333	7.77e-05
1595	10742	RAI2	6.00865	7.79e-05
1596	30009	TBX21	3.79758	7.82e-05
1597	101928894	LOC101928894	4.09336	7.84e-05
1598	387254	SLC7A5P2	1.27112	7.84e-05
1599	29940	DSE	1.32514	7.85e-05
1600	101927562	LOC101927562	1.53746	7.87e-05
1601	2706	GJB2	3.65431	7.91e-05
1602	55789	DEPDC1B	-1.38815	7.91e-05
1603	79888	LPCAT1	-1.77762	7.91e-05
1604	91752	ZNF804A	4.63793	7.91e-05
1605	837	CASP4	1.25348	7.91e-05
1606	101929664	HORMAD2-AS1	1.80195	7.93e-05
1607	286223	C9orf47	-1.38048	7.94e-05
1608	84230	LRRC8C	1.72782	7.97e-05
1609	100616113	MIR4680	1.38549	7.99e-05
1610	3560	IL2RB	3.78055	8.02e-05
1611	26806	SNORD44	-3.3692	8.06e-05
1612	23659	PLA2G15	-1.30699	8.12e-05
1613	11186	RASSF1	-1.71176	8.12e-05
1614	399671	HEATR4	-1.9734	8.16e-05
1615	23508	TTC9	1.5768	8.17e-05
1616	55190	NUDT11	3.74445	8.19e-05
1617	90427	BMF	1.65707	8.19e-05
1618	4985	OPRD1	4.43696	8.2e-05
1619	136227	COL26A1	5.81521	8.21e-05
1620	80177	MYCT1	5.26566	8.21e-05
1621	128209	KLF17	-1.9848	8.21e-05
1622	100128233	LOC100128233	4.24375	8.24e-05
1623	159195	USP54	-1.24432	8.25e-05
1624	1903	S1PR3	-1.38418	8.25e-05
1625	100862671	TMEM265	-2.12809	8.29e-05
1626	4674	NAP1L2	4.25566	8.32e-05
1627	3231	HOXD1	3.98107	8.34e-05
1628	55911	APOBR	4.77052	8.41e-05
1629	5745	PTH1R	4.13363	8.43e-05
1630	100132354	LINC01512	4.27875	8.47e-05
1631	390937	LOC390937	1.76987	8.5e-05
1632	105376671	LOC105376671	-1.40234	8.53e-05
1633	85009	MGC16025	3.18302	8.56e-05
1634	6462	SHBG	3.02267	8.57e-05
1635	4803	NGF	1.71333	8.57e-05
1636	100500815	MIR3687-1	5.33694	8.57e-05
1637	54726	OTUD4	-1.38021	8.58e-05
1638	126375	ZNF792	-2.97833	8.61e-05
1639	5453	POU3F1	4.78827	8.62e-05
1640	102465459	MIR6767	-3.43292	8.67e-05
1641	100505624	GTF3C2-AS1	-1.22434	8.68e-05
1642	102465462	MIR6771	4.79426	8.69e-05
1643	5080	PAX6	1.22528	8.69e-05
1644	631	BFSP1	1.22228	8.69e-05
1645	84777	DLGAP1-AS2	1.35642	8.72e-05
1646	114034	TOE1	-1.39752	8.73e-05
1647	10076	PTPRU	2.73036	8.76e-05
1648	27289	RND1	2.8342	8.79e-05
1649	56967	C14orf132	1.92095	8.79e-05
1650	6372	CXCL6	-3.87401	8.79e-05
1651	101926888	RALY-AS1	1.85806	8.82e-05
1652	3202	HOXA5	3.83252	8.83e-05
1653	5738	PTGFRN	-1.22369	8.91e-05
1654	101927040	LOC101927040	4.92658	8.95e-05
1655	9956	HS3ST2	3.51241	8.95e-05
1656	116236	ABHD15	-1.27143	8.96e-05
1657	8444	DYRK3	1.25768	8.97e-05
1658	2852	GPER1	4.29447	9.05e-05
1659	100505636	LINC01024	1.54936	9.05e-05
1660	2672	GFI1	4.81294	9.07e-05
1661	100507463	PSMB8-AS1	-1.39269	9.1e-05
1662	57822	GRHL3	3.02322	9.13e-05
1663	5336	PLCG2	1.70109	9.15e-05
1664	23529	CLCF1	1.3993	9.21e-05
1665	54084	TSPEAR	3.90595	9.24e-05
1666	64411	ARAP3	3.86779	9.24e-05
1667	7840	ALMS1	-1.29477	9.36e-05
1668	91893	FDXACB1	-1.97797	9.37e-05
1669	168667	BMPER	-1.94578	9.38e-05
1670	100287722	AP4B1-AS1	1.38451	9.38e-05
1671	1594	CYP27B1	-1.31558	9.38e-05
1672	400720	ZNF772	-1.69878	9.38e-05
1673	55316	RSAD1	-1.36041	9.41e-05
1674	84440	RAB11FIP4	1.20007	9.42e-05
1675	7556	ZNF10	2.22435	9.47e-05
1676	23129	PLXND1	1.63103	9.49e-05
1677	221393	ADGRF4	3.02736	9.57e-05
1678	5727	PTCH1	1.45947	9.57e-05
1679	2625	GATA3	3.48172	9.61e-05
1680	3383	ICAM1	-3.48513	9.62e-05
1681	10841	FTCD	3.76545	9.69e-05
1682	64288	ZSCAN31	2.52757	9.71e-05
1683	6580	SLC22A1	2.3916	9.71e-05
1684	259266	ASPM	-1.50795	9.72e-05
1685	154313	C6orf165	1.52878	9.72e-05
1686	60494	CCDC81	3.58486	9.74e-05
1687	55384	MEG3	1.55158	9.85e-05
1688	6773	STAT2	1.4886	9.86e-05
1689	84239	ATP13A4	4.96363	9.87e-05
1690	29990	PILRB	-1.3697	9.93e-05
1691	51755	CDK12	-1.29237	0.000100336
1692	100505994	LUCAT1	1.99472	0.000101559
1693	440081	DDX12P	-1.43491	0.000101559
1694	1047	CLGN	2.6952	0.000101688
1695	7052	TGM2	-1.31313	0.000102064
1696	57683	ZDBF2	3.23307	0.000102343
1697	102465442	MIR6738	1.27441	0.000102343
1698	93953	ACRC	2.28855	0.000102421
1699	57168	ASPHD2	1.27012	0.000102779
1700	4858	NOVA2	2.53147	0.000103182
1701	574042	SNORA10	-1.99814	0.000103375
1702	3428	IFI16	2.28656	0.000103838
1703	54851	ANKRD49	-1.31003	0.000104587
1704	6791	AURKAPS1	-1.5633	0.000104587
1705	9388	LIPG	5.61616	0.000105558
1706	7781	SLC30A3	2.99773	0.000106565
1707	9757	KMT2B	-1.20915	0.000106985
1708	9535	GMFG	3.95058	0.000107484
1709	58491	ZNF71	-1.23442	0.000108746
1710	150681	OR6B3	3.44181	0.00010887
1711	100302283	MIR1227	-1.66064	0.000108899
1712	541466	CT45A1	3.94777	0.00010898
1713	103504739	MIR6724-3	4.64607	0.000109063
1714	51305	KCNK9	5.08382	0.000109078
1715	64207	IRF2BPL	-1.45291	0.000109442
1716	84054	PCDHB19P	3.30524	0.000109769
1717	64761	PARP12	-1.25206	0.000109807
1718	100528019	HSPB2-C11orf52	4.11506	0.000110219
1719	151449	GDF7	3.54864	0.00011087
1720	100506472	LOC100506472	-2.25717	0.00011087
1721	400629	TEX19	3.75416	0.000111234
1722	4792	NFKBIA	-3.20972	0.000111234
1723	80705	TSGA10	1.90165	0.000111477
1724	101926900	DNAJB5-AS1	4.12538	0.000111636
1725	114827	FHAD1	2.11107	0.000111999
1726	9860	LRIG2	-1.68507	0.000112104
1727	2696	GIPR	4.08948	0.00011214
1728	85439	STON2	3.56818	0.00011227
1729	644100	ARL14EPL	3.66006	0.000113016
1730	2020	EN2	2.74864	0.000113025
1731	8321	FZD1	2.29424	0.000113607
1732	646962	HRCT1	-2.66458	0.000113959
1733	1466	CSRP2	1.31463	0.000114714
1734	863	CBFA2T3	4.38695	0.000114809
1735	83540	NUF2	-1.27412	0.000115155
1736	78997	GDAP1L1	4.50367	0.000115545
1737	100996301	FOXD3-AS1	2.02172	0.00011594
1738	692073	SNORA16A	-2.56714	0.00011594
1739	84874	ZNF514	-1.74587	0.000117685
1740	162282	ANKFN1	5.01621	0.00011832
1741	388152	GOLGA2P7	1.80384	0.000119021
1742	378805	LINC-PINT	1.51557	0.000119206
1743	1145	CHRNE	-1.26452	0.000119206
1744	23532	PRAME	1.43768	0.000119374
1745	9858	PPP1R26	-1.56743	0.000119529
1746	54210	TREM1	4.6532	0.000119665
1747	6296	ACSM3	-1.38014	0.000120067
1748	100506060	SMG1P7	1.77594	0.000120191
1749	100130705	LOC100130705	3.33682	0.000120838
1750	646024	RAET1K	4.19296	0.000121293
1751	644150	WIPF3	4.12486	0.00012135
1752	3743	KCNA7	3.20968	0.00012135
1753	100507420	LINC01605	1.46932	0.00012135
1754	54823	SWT1	1.71196	0.000121863
1755	1364	CLDN4	2.78181	0.000122075
1756	27245	AHDC1	-1.55339	0.000123179
1757	317649	EIF4E3	2.58192	0.00012325
1758	94241	TP53INP1	1.32765	0.000123336
1759	4009	LMX1A	5.76073	0.000123967
1760	2352	FOLR3	4.98094	0.00012462
1761	1063	CENPF	-1.36635	0.000124634
1762	349152	DPY19L2P2	-1.35716	0.000125595
1763	9466	IL27RA	-1.6757	0.000126177
1764	388561	ZNF761	1.20235	0.000126177
1765	150737	TTC30B	-2.04948	0.000126288
1766	100189109	TRR-TCT3-2	3.43825	0.000126322
1767	2921	CXCL3	-2.42924	0.000126955
1768	152189	CMTM8	1.24365	0.000127296
1769	1241	LTB4R	-1.47693	0.000127296
1770	104472717	LINC01224	-1.83285	0.000127296
1771	23012	STK38L	1.25494	0.000127417
1772	440515	ZNF506	1.22764	0.000127987
1773	84684	INSM2	4.15784	0.000128438
1774	79441	HAUS3	-1.25994	0.000128459
1775	147650	SPACA6P	-1.20139	0.000128666
1776	145788	C15orf65	2.2388	0.000128891
1777	101929479	LOC101929479	1.8116	0.000128891
1778	283860	LINC00304	4.5448	0.00013121
1779	5587	PRKD1	3.67052	0.000131318
1780	105376779	LOC105376779	1.50225	0.000132066
1781	339344	MYPOP	-1.20371	0.000132112
1782	102465879	MIR8085	-4.20062	0.000132112
1783	6362	CCL18	3.37555	0.000132586
1784	269	AMHR2	3.93646	0.000132587
1785	3587	IL10RA	5.83233	0.000133271
1786	105378994	LOC105378994	3.66416	0.000133277
1787	3673	ITGA2	2.2553	0.000134295
1788	7852	CXCR4	2.71845	0.000134549
1789	27063	ANKRD1	5.7388	0.000134669
1790	8900	CCNA1	2.50683	0.000135049
1791	353500	BMP8A	2.0826	0.00013553
1792	100129203	LOC100129203	3.66544	0.000135932
1793	574414	PRR9	5.70677	0.000136541
1794	64110	MAGEF1	-1.29532	0.000136541
1795	51301	GCNT4	4.83128	0.000136922
1796	80318	GKAP1	2.10212	0.000137109
1797	1618	DAZL	5.65795	0.000137654
1798	5509	PPP1R3D	-1.42838	0.000137654
1799	101928793	LOC101928793	2.08323	0.000138461
1800	494470	RNF165	2.99649	0.000140909
1801	6482	ST3GAL1	1.35164	0.000141615
1802	57547	ZNF624	-1.30979	0.000142565
1803	64714	PDIA2	2.60798	0.000142684
1804	56246	MRAP	-1.50193	0.000143792
1805	100616132	MIR4728	-1.94141	0.000144155
1806	127544	RNF19B	1.24378	0.000144636
1807	55301	OLAH	4.11164	0.000144766
1808	121551	BTBD11	3.77606	0.000147749
1809	401944	LDLRAD2	-1.21327	0.000148157
1810	341019	DCDC1	4.64437	0.000148367
1811	147660	ZNF578	1.63909	0.000148612
1812	340578	DCAF12L2	3.44432	0.000148988
1813	84824	FCRLA	3.88135	0.000149909
1814	101929718	LOC101929718	-1.28821	0.000150457
1815	3234	HOXD8	3.16624	0.000151967
1816	8747	ADAM21	3.73804	0.000152359
1817	101928722	LOC101928722	3.71619	0.000152423
1818	11063	SOX30	3.03337	0.000152439
1819	5979	RET	2.80725	0.000152439
1820	101926926	RDH10-AS1	-2.24829	0.000153178
1821	152926	PPM1K	2.09943	0.00015418
1822	84456	L3MBTL3	1.61001	0.000154679
1823	105369266	LOC105369266	4.05006	0.000154785
1824	105376544	LOC105376544	2.29758	0.000155953
1825	169966	FAM46D	4.63914	0.000157699
1826	80737	VWA7	2.50161	0.000157759
1827	51174	TUBD1	-1.85385	0.000157931
1828	728989	LOC728989	3.13032	0.000158049
1829	3059	HCLS1	3.59704	0.000158335
1830	100289211	LINC00624	3.812	0.000159124
1831	51440	HPCAL4	4.0594	0.000160283
1832	348938	NIPAL4	3.06118	0.000160562
1833	165082	ADGRF3	1.62629	0.000160764
1834	29881	NPC1L1	3.24438	0.000161952
1835	5139	PDE3A	1.61607	0.000162919
1836	140738	TMEM37	4.00879	0.000163077
1837	9866	TRIM66	-1.42607	0.000163077
1838	7043	TGFB3	-2.13037	0.000163461
1839	54502	RBM47	1.65144	0.000163833
1840	124989	EFCAB13	1.73231	0.000164287
1841	387496	RASL11A	1.65926	0.000164287
1842	56154	TEX15	2.57783	0.000164536
1843	9047	SH2D2A	4.01978	0.000165127
1844	283078	MKX	3.73662	0.000165127
1845	448831	FRG2	2.76953	0.000165423
1846	205860	TRIML2	2.92902	0.000165809
1847	92129	RIPPLY1	4.39674	0.000165903
1848	26149	ZNF658	-1.47871	0.000167124
1849	692088	SNORD50B	-2.9027	0.000167124
1850	79774	GRTP1	1.31428	0.000167826
1851	56156	TEX13B	3.75621	0.000167888
1852	1749	DLX5	3.532	0.000168084
1853	287	ANK2	1.35578	0.000168166
1854	286046	XKR6	3.03697	0.000169675
1855	6990	DYNLT3	1.93458	0.000169727
1856	80765	STARD5	-1.21279	0.000169915
1857	23766	GABARAPL3	3.87108	0.000170239
1858	100506495	LIFR-AS1	2.46429	0.00017158
1859	121227	LRIG3	-1.53333	0.000171635
1860	1842	ECM2	2.24205	0.000172499
1861	100189221	TRP-CGG1-2	3.2427	0.000172926
1862	7128	TNFAIP3	-2.17906	0.000173092
1863	100288801	FRG2C	4.96851	0.000173272
1864	8870	IER3	-1.73236	0.000174638
1865	7146	TNXA	3.84026	0.000174728
1866	84848	MIR503HG	-3.20024	0.000175294
1867	155382	VPS37D	2.09674	0.000176507
1868	54629	FAM63B	-1.24054	0.000176754
1869	204010	RPSAP52	4.01278	0.000176809
1870	57540	PTCHD2	3.36962	0.000176809
1871	100130522	PARD6G-AS1	2.46791	0.000177758
1872	1154	CISH	2.3371	0.000177823
1873	953	ENTPD1	-1.23659	0.000178206
1874	22835	ZFP30	-1.38948	0.000178206
1875	100506564	THEGL	4.77828	0.000179031
1876	10974	ADIRF	1.47013	0.00017908
1877	55657	ZNF692	-1.38719	0.00017908
1878	6776	STAT5A	-1.32039	0.000179505
1879	10112	KIF20A	-1.71373	0.000180606
1880	84249	PSD2	4.15279	0.000180697
1881	7012	TERC	4.86031	0.000180876
1882	64211	LHX5	3.0942	0.000181399
1883	254778	C8orf46	-1.40899	0.000181812
1884	54101	RIPK4	-1.52658	0.000181812
1885	5143	PDE4C	2.62557	0.0001835
1886	105370939	LOC105370939	4.02362	0.000183596
1887	2078	ERG	5.00586	0.000183856
1888	100506108	SIX3-AS1	3.07553	0.000184009
1889	84159	ARID5B	1.31208	0.000184324
1890	285286	LINC00877	3.97252	0.000185638
1891	4223	MEOX2	-3.33408	0.000186631
1892	57834	CYP4F11	3.68049	0.000187117
1893	23209	MLC1	5.90486	0.000187291
1894	151636	DTX3L	-1.57171	0.000187291
1895	286333	FAM225A	1.21137	0.000188712
1896	55889	GOLGA6B	3.01939	0.000189146
1897	89766	UMODL1	1.98009	0.000189955
1898	5125	PCSK5	3.46032	0.000190205
1899	126353	MISP	1.4152	0.000190205
1900	100131733	USP30-AS1	2.41878	0.000190268
1901	137835	TMEM71	3.68215	0.000191281
1902	94162	SNORD38A	-2.84893	0.000191787
1903	8809	IL18R1	3.2305	0.000192134
1904	729614	FLJ37453	1.4336	0.000192134
1905	55359	STYK1	2.13729	0.000192394
1906	3356	HTR2A	-1.63163	0.000192711
1907	79671	NLRX1	-1.35395	0.000193478
1908	79633	FAT4	-1.32401	0.000193569
1909	55520	ELAC1	-1.58642	0.000194197
1910	641648	SNORD87	-2.02335	0.000194201
1911	200916	RPL22L1	-1.27555	0.000194264
1912	10482	NXF1	1.314	0.000195801
1913	692213	SNORD110	-1.50907	0.000196374
1914	152	ADRA2C	3.19928	0.000196402
1915	10966	RAB40B	-1.30193	0.000196592
1916	6716	SRD5A2	2.65197	0.000197335
1917	284161	GDPD1	2.80343	0.00019849
1918	2295	FOXF2	2.27188	0.00019849
1919	619565	SNORA52	-2.11029	0.00019849
1920	285593	LOC285593	2.7408	0.00019858
1921	128876	FAM83C	5.4835	0.000199024
1922	54549	SDK2	4.35812	0.000199376
1923	54457	TAF7L	2.03563	0.000200089
1924	56659	KCNK13	4.37475	0.000200105
1925	22861	NLRP1	1.74059	0.000201111
1926	728448	PPIEL	1.34488	0.000201753
1927	2274	FHL2	1.34048	0.000201753
1928	145581	LRFN5	-3.06606	0.000201753
1929	51090	PLLP	2.83909	0.000202551
1930	100507043	TUNAR	4.57558	0.000203844
1931	741	ZNHIT2	-1.32797	0.000204021
1932	1018	CDK3	1.41955	0.00020412
1933	4884	NPTX1	-1.45201	0.000204574
1934	55432	YOD1	1.25432	0.000205196
1935	80712	ESX1	3.47443	0.000207456
1936	1945	EFNA4	-1.38449	0.000207717
1937	53632	PRKAG3	4.57483	0.000210066
1938	9477	MED20	-1.37316	0.000211042
1939	6543	SLC8A2	5.74053	0.000211984
1940	57692	MAGEE1	-2.25536	0.000212196
1941	124842	TMEM132E	3.44238	0.000212968
1942	148898	ZNF436-AS1	1.71546	0.000212972
1943	103689845	LINC01050	1.56501	0.000213231
1944	122961	ISCA2	-1.33369	0.000213635
1945	4222	MEOX1	-5.35088	0.000214016
1946	119385	AGAP11	1.31291	0.000214841
1947	10891	PPARGC1A	3.2177	0.000216344
1948	101928163	LOC101928163	-1.79996	0.000216344
1949	27253	PCDH17	3.6332	0.000216647
1950	51478	HSD17B7	1.77821	0.000217049
1951	100288842	LOC100288842	-1.937	0.000217901
1952	84680	ACCS	-1.56183	0.000220841
1953	92070	CTBP1-AS2	-1.2118	0.000221745
1954	158880	USP51	2.06242	0.000222061
1955	340419	RSPO2	1.35497	0.000222081
1956	221002	RASGEF1A	2.54343	0.00022236
1957	2308	FOXO1	1.80216	0.00022236
1958	6382	SDC1	-1.44307	0.00022236
1959	7643	ZNF90	2.92402	0.000224337
1960	257144	GCSAM	2.67755	0.000225163
1961	105373990	LOC105373990	3.76878	0.000228305
1962	7766	ZNF223	1.32089	0.00022886
1963	93587	TRMT10A	1.31367	0.000231745
1964	386724	AMIGO3	1.26072	0.000231893
1965	101927160	LOC101927160	4.52036	0.00023259
1966	100132874	LOC100132874	3.72024	0.00023259
1967	692196	SNORD76	-2.60799	0.00023259
1968	101927242	LINC01430	4.89012	0.000232592
1969	124590	USH1G	3.97794	0.000233274
1970	91107	TRIM47	-1.50649	0.000233893
1971	375449	MAST4	1.84791	0.00023456
1972	29126	CD274	-1.69819	0.00023456
1973	4897	NRCAM	3.79945	0.000234586
1974	163404	LPPR5	4.34769	0.00023482
1975	586	BCAT1	2.12308	0.000235024
1976	102546298	LOC102546298	-1.40616	0.000236139
1977	8204	NRIP1	2.22521	0.0002368
1978	123745	PLA2G4E	4.01268	0.00023701
1979	147798	TMC4	3.32393	0.000239033
1980	5005	ORM2	2.91136	0.000240628
1981	11095	ADAMTS8	1.2437	0.000240628
1982	406929	MIR138-1	-3.58511	0.000240628
1983	9001	HAP1	1.97746	0.0002407
1984	51171	HSD17B14	2.29994	0.000241
1985	55531	ELMOD1	3.78186	0.000241107
1986	646576	HHIP-AS1	-1.52426	0.000244291
1987	130399	ACVR1C	2.72729	0.000244388
1988	64072	CDH23	3.4654	0.000244889
1989	26768	SNORA73B	-4.15908	0.000246347
1990	9658	ZNF516	3.09166	0.000247233
1991	84455	EFCAB7	1.50187	0.000248675
1992	80069	LINC00574	3.44079	0.000248714
1993	101929541	LOC101929541	3.53519	0.000248996
1994	28984	RGCC	3.30422	0.000249009
1995	680	BRS3	3.57458	0.000251779
1996	201232	SLC16A13	-1.30549	0.000252854
1997	644096	SDHAF1	-2.08482	0.000253675
1998	3460	IFNGR2	-1.22786	0.000253872
[truncated: 2,122 more rows]
